# Supplementary material for: Effects of N-Acetyl-L-Cysteine on Serum Indices and Hypothalamic AMPK-Related Gene Expression Under Chronic Heat Stress
Source: Front Vet Sci. 2022 Jun 15;9:936250. doi: 10.3389/fvets.2022.936250 (PMC9242840; doi:10.3389/fvets.2022.936250)
Supplement: Supplementary file 1 [file Data_Sheet_1.XLS]

## Sheet: Sheet1
序号	标本号		FT3 (pg/ml)	FT4 (pg/ml)	CORT (ng/ml)
1	1-R袋子	1-R-10	1.94328	16.6011	6.01394
2		1-R-2	1.81491	18.8678	6.17037
3		1-R-4	2.01769	18.0845	5.60398
4		1-R-7	1.84917	16.9795	5.90936
5		1-R-9	1.93326	16.8082	6.13839
6		1-RN-1	2.13949	14.0567	6.37011
7	2-R	2-R-1	1.60936	13.4941	2.56715
8		2-R-2	1.62157	13.0025	2.98627
9		2-R-3	1.56281	14.0166	2.8231
10		2-R-5	1.55171	12.9719	3.68928
11		2-R-6	1.72171	8.89849	3.13013
12		2-R-8	1.67298	10.6653	3.63099
13	3-R	3-R-1	1.77444	19.8034	5.34082
14		3-R-3	1.88527	14.7599	5.78037
15		3-R-4	1.8946	15.9157	5.65707
16		3-R-5	1.84044	13.4593	5.79441
17		3-R-8	1.82331	15.8528	5.48811
18		3-R-9	1.92339	15.1632	5.55188
37	1-RN	1-RN-4	1.42808	10.2718	2.34267
38		1-RN-5	1.20629	9.21739	2.26684
39		1-RN-6	1.08371	9.90142	2.06107
40		1-RN-7	1.14416	9.53849	2.00487
41		1-RN-9	1.28333	8.88791	2.52516
42		1-RN-10	1.26971	8.01821	2.59065
43	2-RN	2-RN-1	1.15222	9.20597	1.73821
44		2-RN-2	1.18285	8.30557	1.91446
45		2-RN-3	1.0273	8.60196	2.51125
46		2-RN-4	1.065	8.59209	1.74682
47		2-RN-5	1.23392	5.51499	2.33818
48		2-RN-8	1.25642	7.5039	2.15241
49	3-RN	3-RN-2	1.46965	12.8813	2.57184
50		3-RN-3	1.51441	12.0297	3.05477
51		3-RN-4	1.47446	12.006	2.58123
52		3-RN-5	1.50416	11.9823	2.98627
53		3-RN-6	1.36088	11.9589	2.76372
54		3-RN-7	1.41924	8.29632	2.89358
55	1-Z	1-Z-1	1.59738	12.8516	3.30925
56		1-Z-2	1.57412	11.9356	3.25218
57		1-Z-4	1.56844	12.8222	3.18503
58		1-Z-5	1.58564	11.9124	3.01245
59		1-Z-6	1.55723	10.6487	3.04945
60	2-Z	2-Z-2	1.74378	12.3791	3.56756
61		2-Z-3	1.68653	14.6184	3.54256
62		2-Z-5	1.70036	11.0491	3.344
63		2-Z-7	1.61543	11.4971	3.4932
64		2-Z-9	1.59148	12.353	3.24653
65	3-Z	3-Z-2	1.63403	11.0308	3.87166
66		3-Z-3	1.83182	11.4765	3.89971
67		3-Z-8	1.64675	14.5723	3.98558
68		3-Z-9	1.64036	11.8893	3.96387
69		3-Z-10	1.76664	14.5267	4.10437
70	1-ZN	1-ZN-3	1.49911	12.3271	3.07613
71		1-ZN-4	1.49409	11.8664	3.07077
72		1-ZN-5	1.45081	11.456	2.84812
73		1-ZN-6	1.41487	10.2569	2.96546
74		1-ZN-10	1.43707	11.8437	3.17398
75	2-ZN	2-ZN-1	1.60936	13.4249	3.60545
76		2-ZN-2	1.68653	12.7929	3.51162
77		2-ZN-3	1.63403	10.6323	3.74879
78		2-ZN-4	1.66632	11.8211	3.78239
79		2-ZN-5	1.62777	12.7639	4.00747
80	3-ZN	3-ZN-1	1.52483	13.3907	3.24653
81		3-ZN-2	1.67972	10.242	3.66972
82		3-ZN-3	1.50926	9.88786	3.76218
83		3-ZN-4	1.24666	11.7986	3.80274
84		3-ZN-5	1.59148	13.3568	3.60545
85		3-ZN-6	1.60334	10.6159	2.23586

## Sheet: Sheet4
FT3 (pg/ml)	OD值							序号	OD值	FT3 (pg/ml)			FT4 (pg/ml)	OD值							序号	OD值	FT4 (pg/ml)			CORT (ng/ml)	OD值							序号	OD值	CORT (ng/ml)
0	1.189							1	0.198	2.13949			0	1.341							1	0.265	14.0567			0	1.265							1	0.348	6.37011
0.5	0.831							2	0.229	1.81491			5	1.05							2	0.194	18.8678			2	0.939							2	0.36	6.17037
1	0.427							3	0.208	2.01769			10	0.436							3	0.201	18.0845			4	0.573							3	0.399	5.60398
2	0.226							4	0.225	1.84917			20	0.207							4	0.227	15.9795			8	0.264							4	0.377	5.90936
4	0.138							5	0.216	1.93326			40	0.152							5	0.248	14.8082			16	0.168							5	0.362	6.13839
8	0.116							6	0.215	1.94328			80	0.124							6	0.218	16.6011			32	0.128							6	0.37	6.01394
								7	0.258	1.60936											7	0.28	13.4941											7	0.816	2.56715
								8	0.256	1.62157											8	0.295	13.0025											8	0.731	2.98627
四参数Logistic曲线拟合								9	0.266	1.56281			四参数Logistic曲线拟合								9	0.266	14.0166			四参数Logistic曲线拟合								9	0.763	2.8231
								10	0.268	1.55171											10	0.296	12.9719											10	0.61	3.68928
==================================================================								11	0.241	1.72171			==================================================================								11	0.535	8.89849			==================================================================								11	0.704	3.13013
方程: y = (A - D) / [1 + (x/C)^B] + D								12	0.248	1.67298			方程: y = (A - D) / [1 + (x/C)^B] + D								12	0.4	10.6653			方程: y = (A - D) / [1 + (x/C)^B] + D								12	0.619	3.63099
------------------------------------------------------------------								13	0.234	1.77444			------------------------------------------------------------------								13	0.187	19.8034			------------------------------------------------------------------								13	0.42	5.34082
A = 1.19029								14	0.221	1.88527			A = 1.34277								14	0.249	14.7599			A = 1.26388								14	0.386	5.78037
B = 2.19266								15	0.22	1.8946			B = 3.18543								15	0.228	15.9157			B = 2.00713								15	0.395	5.65707
C = 0.67686								16	0.226	1.84044			C = 7.09073								16	0.281	13.4593			C = 3.20336								16	0.385	5.79441
D = 0.11843								17	0.228	1.82331			D = 0.14315								17	0.229	15.8528			D = 0.11752								17	0.408	5.48811
r^2 = 0.99950								18	0.217	1.92339			r^2 = 0.99930								18	0.241	15.1632			r^2 = 0.99977								18	0.403	5.55188
==================================================================								19	0.239	1.73634			==================================================================								19	0.242	15.1106			==================================================================								19	0.432	5.20105
								20	0.222	1.87606											20	0.243	15.0586											20	0.437	5.14486
								21	0.223	1.86697											21	0.219	16.5275											21	0.479	4.71377
								22	0.224	1.85801											22	0.202	17.9825											22	0.421	5.3289
==================================================================								23	0.25	1.65973			==================================================================								23	0.267	13.9769			==================================================================								23	0.448	5.02517
X Y-反应值 Y-平均值 CV(%) Y-计算值 Y-残差								24	0.231	1.79842			X Y-反应值 Y-平均值 CV(%) Y-计算值 Y-残差								24	0.297	12.9414			X Y-反应值 Y-平均值 CV(%) Y-计算值 Y-残差								24	0.418	5.36483
------------------------------------------------------------------								25	0.245	1.69341			------------------------------------------------------------------								25	0.298	12.9113			------------------------------------------------------------------								25	0.745	2.91397
0.0000 1.1890 1.1903 0.0013								26	0.252	1.64675			0.0000 1.3410 1.3428 0.0018								26	0.377	11.0675			0.0000 1.2650 1.2639 -0.0011								26	0.724	3.02298
0.5000 0.8310 0.8260 -0.0050								27	0.258	1.60936			5.0000 1.0500 1.0461 -0.0039								27	0.313	12.4851			2.0000 0.9390 0.9431 0.0041								27	0.764	2.81812
1.0000 0.4270 0.4381 0.0111								28	0.263	1.57985			10.0000 0.4360 0.4438 0.0078								28	0.33	12.0536			4.0000 0.5730 0.5650 -0.0080								28	0.814	2.57653
2.0000 0.2260 0.2096 -0.0164								29	0.242	1.71451			20.0000 0.2070 0.1857 -0.0213								29	0.314	12.4583			8.0000 0.2640 0.2750 0.0110								29	0.735	2.96546
4.0000 0.1380 0.1398 0.0018								30	0.258	1.60936			40.0000 0.1520 0.1480 -0.0040								30	0.315	12.4317			16.0000 0.1680 0.1612 -0.0068								30	0.746	2.90886
8.0000 0.1160 0.1232 0.0072								31	0.236	1.75893			80.0000 0.1240 0.1437 0.0197								31	0.268	13.9376			32.0000 0.1280 0.1287 0.0007								31	0.462	4.88009
==================================================================								32	0.243	1.7074			==================================================================								32	0.25	14.7122			==================================================================								32	0.524	4.31724
数据个数 6								33	0.237	1.75131			数据个数 6								33	0.23	15.7908			数据个数 6								33	0.501	4.51266
残差平方和 0.00047								34	0.255	1.62777			残差平方和 0.00094								34	0.251	14.665			残差平方和 0.00025								34	0.537	4.21268
								35	0.251	1.6532											35	0.658	7.75487											35	0.447	5.03583
								36	0.23	1.80661											36	0.316	12.4053											36	0.516	4.38363
								37	0.293	1.42808											37	0.425	10.2718											37	0.865	2.34267
								38	0.354	1.20629											38	0.506	9.21739											38	0.882	2.26684
								39	0.4	1.08371											39	0.451	9.90142											39	0.929	2.06107
								40	0.376	1.14416											40	0.479	9.53849											40	0.942	2.00487
								41	0.33	1.28333											41	0.536	8.88791											41	0.825	2.52516
								42	0.334	1.26971											42	0.627	8.01821											42	0.811	2.59065
								43	0.373	1.15222											43	0.507	9.20597											43	1.004	1.73821
								44	0.362	1.18285											44	0.595	8.30557											44	0.963	1.91446
								45	0.425	1.0273											45	0.564	8.60196											45	0.828	2.51125
								46	0.408	1.065											46	0.565	8.59209											46	1.002	1.74682
								47	0.345	1.23392											47	0.971	5.51499											47	0.866	2.33818
								48	0.338	1.25642											48	0.689	7.5039											48	0.908	2.15241
								49	0.284	1.46965											49	0.299	12.8813											49	0.815	2.57184
								50	0.275	1.51441											50	0.331	12.0297											50	0.718	3.05477
								51	0.283	1.47446											51	0.332	12.006											51	0.813	2.58123
								52	0.277	1.50416											52	0.333	11.9823											52	0.731	2.98627
								53	0.309	1.36088											53	0.334	11.9589											53	0.775	2.76372
								54	0.295	1.41924											54	0.596	8.29632											54	0.749	2.89358
								55	0.26	1.59738											55	0.3	12.8516											55	0.672	3.30925
								56	0.264	1.57412											56	0.335	11.9356											56	0.682	3.25218
								57	0.265	1.56844											57	0.301	12.8222											57	0.694	3.18503
								58	0.262	1.58564											58	0.336	11.9124											58	0.726	3.01245
								59	0.267	1.55723											59	0.401	10.6487											59	0.719	3.04945
								60	0.238	1.74378											60	0.317	12.3791											60	0.629	3.56756
								61	0.246	1.68653											61	0.252	14.6184											61	0.633	3.54256
								62	0.244	1.70036											62	0.378	11.0491											62	0.666	3.344
								63	0.257	1.61543											63	0.355	11.4971											63	0.641	3.4932
								64	0.261	1.59148											64	0.318	12.353											64	0.683	3.24653
								65	0.254	1.63403											65	0.379	11.0308											65	0.583	3.87166
								66	0.227	1.83182											66	0.356	11.4765											66	0.579	3.89971
								67	0.252	1.64675											67	0.253	14.5723											67	0.567	3.98558
								68	0.253	1.64036											68	0.337	11.8893											68	0.57	3.96387
								69	0.235	1.76664											69	0.254	14.5267											69	0.551	4.10437
								70	0.278	1.49911											70	0.319	12.3271											70	0.714	3.07613
								71	0.279	1.49409											71	0.338	11.8664											71	0.715	3.07077
								72	0.288	1.45081											72	0.357	11.456											72	0.758	2.84812
								73	0.296	1.41487											73	0.426	10.2569											73	0.735	2.96546
								74	0.291	1.43707											74	0.339	11.8437											74	0.696	3.17398
								75	0.258	1.60936											75	0.282	13.4249											75	0.623	3.60545
								76	0.246	1.68653											76	0.302	12.7929											76	0.638	3.51162
								77	0.254	1.63403											77	0.402	10.6323											77	0.601	3.74879
								78	0.249	1.66632											78	0.34	11.8211											78	0.596	3.78239
								79	0.255	1.62777											79	0.303	12.7639											79	0.564	4.00747
								80	0.273	1.52483											80	0.283	13.3907											80	0.683	3.24653
								81	0.247	1.67972											81	0.427	10.242											81	0.613	3.66972
								82	0.276	1.50926											82	0.452	9.88786											82	0.599	3.76218
								83	0.341	1.24666											83	0.341	11.7986											83	0.593	3.80274
								84	0.261	1.59148											84	0.284	13.3568											84	0.623	3.60545
								85	0.259	1.60334											85	0.403	10.6159											85	0.889	2.23586
