# Supplementary material for: Effects of N-Acetyl-L-Cysteine on Serum Indices and Hypothalamic AMPK-Related Gene Expression Under Chronic Heat Stress
Source: Front Vet Sci. 2022 Jun 15;9:936250. doi: 10.3389/fvets.2022.936250 (PMC9242840; doi:10.3389/fvets.2022.936250)
Supplement: Supplementary file 2 [file Data_Sheet_2.XLSX]

## Sheet: Sheet1
1-R-1	GAPDH	17.7764	16.8158	1-RN-1	GAPDH	16.6106	16.5825	1-RV-1	GAPDH	16.6142	16.55	1-Z-1	GAPDH	16.7561	16.6199	1-ZN-1	GAPDH	16.3645	16.326
1-R-1	GAPDH	16.8206		1-RN-1	GAPDH	16.6365		1-RV-1	GAPDH	16.5082		1-Z-1	GAPDH	16.5753		1-ZN-1	GAPDH	16.3442
1-R-1	GAPDH	16.3354		1-RN-1	GAPDH	16.5004		1-RV-1	GAPDH	16.5275		1-Z-1	GAPDH	16.5283		1-ZN-1	GAPDH	16.2693
1-R-2	GAPDH	19.9199	19.3731	1-RN-2	GAPDH	16.7787	16.7824	1-RV-2	GAPDH	16.6908	16.7138	1-Z-2	GAPDH	16.9784	17.0248	1-ZN-2	GAPDH	16.3369	16.303
1-R-2	GAPDH	19.8235		1-RN-2	GAPDH	16.7645		1-RV-2	GAPDH	16.794		1-Z-2	GAPDH	16.9892		1-ZN-2	GAPDH	16.2794
1-R-2	GAPDH	19.0997		1-RN-2	GAPDH	16.804		1-RV-2	GAPDH	16.6565		1-Z-2	GAPDH	17.1069		1-ZN-2	GAPDH	16.2927
1-R-3	GAPDH	16.1256	16.0706	1-RN-3	GAPDH	16.609	16.6326	1-RV-3	GAPDH	16.6854	16.5832	1-Z-3	GAPDH	16.866	16.7629	1-ZN-3	GAPDH	16.4944	16.4851
1-R-3	GAPDH	16.1917		1-RN-3	GAPDH	16.7085		1-RV-3	GAPDH	16.4882		1-Z-3	GAPDH	16.6837		1-ZN-3	GAPDH	16.4846
1-R-3	GAPDH	16.0431		1-RN-3	GAPDH	16.5802		1-RV-3	GAPDH	16.5759		1-Z-3	GAPDH	16.7388		1-ZN-3	GAPDH	16.4763
1-R-4	GAPDH	16.8483	16.995	1-RN-4	GAPDH	16.8519	16.7406	1-RV-4	GAPDH	16.3601	16.3601	1-Z-4	GAPDH	16.9007	16.8514	1-ZN-4	GAPDH	15.9466	15.9454
1-R-4	GAPDH	16.7434		1-RN-4	GAPDH	16.6564		1-RV-4	GAPDH	16.3601		1-Z-4	GAPDH	16.8136		1-ZN-4	GAPDH	16.0005
1-R-4	GAPDH	17.0683		1-RN-4	GAPDH	16.7135		1-RV-4	GAPDH	16.3601		1-Z-4	GAPDH	16.8399		1-ZN-4	GAPDH	15.8892
1-R-1	AMPKa1	25.3498	25.8166	1-RN-1	AMPKa1	26.9042	27.0437	1-RV-1	AMPKa1	27.4203	27.612	1-Z-1	AMPKa1	26.4756	26.611	1-ZN-1	AMPKa1	26.692	26.7908
1-R-1	AMPKa1	25.8134		1-RN-1	AMPKa1	27.0835		1-RV-1	AMPKa1	27.7927		1-Z-1	AMPKa1	26.7744		1-ZN-1	AMPKa1	26.8173
1-R-1	AMPKa1	26.05		1-RN-1	AMPKa1	27.1433		1-RV-1	AMPKa1	27.623		1-Z-1	AMPKa1	26.5829		1-ZN-1	AMPKa1	26.863
1-R-2	AMPKa1	27.4382	28.049	1-RN-2	AMPKa1	28.7813	28.639	1-RV-2	AMPKa1	27.8317	27.7285	1-Z-2	AMPKa1	29.2045	29.1408	1-ZN-2	AMPKa1	26.9241	26.9132
1-R-2	AMPKa1	27.8557		1-RN-2	AMPKa1	28.5868		1-RV-2	AMPKa1	27.7013		1-Z-2	AMPKa1	29.1148		1-ZN-2	AMPKa1	26.8484
1-R-2	AMPKa1	28.3544		1-RN-2	AMPKa1	28.5489		1-RV-2	AMPKa1	27.6525		1-Z-2	AMPKa1	29.103		1-ZN-2	AMPKa1	26.9672
1-R-3	AMPKa1	25.9462	26.025	1-RN-3	AMPKa1	28.0482	27.9782	1-RV-3	AMPKa1	27.0318	26.972	1-Z-3	AMPKa1	26.9279	26.6406	1-ZN-3	AMPKa1	27.0793	27.0825
1-R-3	AMPKa1	25.9668		1-RN-3	AMPKa1	28.0417		1-RV-3	AMPKa1	26.9925		1-Z-3	AMPKa1	26.9382		1-ZN-3	AMPKa1	27.1083
1-R-3	AMPKa1	26.0645		1-RN-3	AMPKa1	27.8447		1-RV-3	AMPKa1	26.8917		1-Z-3	AMPKa1	26.0555		1-ZN-3	AMPKa1	27.06
1-R-4	AMPKa1	25.963	25.7663	1-RN-4	AMPKa1	26.7917	26.9057	1-RV-4	AMPKa1	27.3058	27.3837	1-Z-4	AMPKa1	26.6645	27.0301	1-ZN-4	AMPKa1	27.1912	27.2254
1-R-4	AMPKa1	25.1772		1-RN-4	AMPKa1	26.9516		1-RV-4	AMPKa1	27.3864		1-Z-4	AMPKa1	27.7333		1-ZN-4	AMPKa1	27.2494
1-R-4	AMPKa1	25.668		1-RN-4	AMPKa1	26.9737		1-RV-4	AMPKa1	27.459		1-Z-4	AMPKa1	26.6927		1-ZN-4	AMPKa1	27.2357
1-R-1	LKB1	26.1825	26.097	1-RN-1	LKB1	27.8804	28.0372	1-RV-1	LKB1	28.0305	27.9921	1-Z-1	LKB1	25.8468	25.8172	1-ZN-1	LKB1	26.0938	26.3892
1-R-1	LKB1	26.1067		1-RN-1	LKB1	28.0512		1-RV-1	LKB1	27.9707		1-Z-1	LKB1	25.7613		1-ZN-1	LKB1	26.6005
1-R-1	LKB1	26.0542		1-RN-1	LKB1	28.1799		1-RV-1	LKB1	27.975		1-Z-1	LKB1	25.8437		1-ZN-1	LKB1	26.4732
1-R-2	LKB1	31.5504	31.8367	1-RN-2	LKB1	30.9627	30.3252	1-RV-2	LKB1	27.0074	27.0967	1-Z-2	LKB1	30.3707	29.9603	1-ZN-2	LKB1	28.4464	28.1354
1-R-2	LKB1	31.3864		1-RN-2	LKB1	29.9409		1-RV-2	LKB1	27.2071		1-Z-2	LKB1	29.7829		1-ZN-2	LKB1	27.8602
1-R-2	LKB1	31.9798		1-RN-2	LKB1	30.0719		1-RV-2	LKB1	27.0756		1-Z-2	LKB1	29.7274		1-ZN-2	LKB1	28.0996
1-R-3	LKB1	27.8988	27.5271	1-RN-3	LKB1	29.7411	29.884	1-RV-3	LKB1	28.1077	28.2326	1-Z-3	LKB1	26.8873	26.7114	1-ZN-3	LKB1	27.134	27.1275
1-R-3	LKB1	27.4231		1-RN-3	LKB1	29.9841		1-RV-3	LKB1	28.3371		1-Z-3	LKB1	26.6571		1-ZN-3	LKB1	27.0732
1-R-3	LKB1	27.3413		1-RN-3	LKB1	29.9269		1-RV-3	LKB1	28.2529		1-Z-3	LKB1	26.5899		1-ZN-3	LKB1	27.1754
1-R-4	LKB1	26.0393	26.7683	1-RN-4	LKB1	26.2594	26.3007	1-RV-4	LKB1	26.9418	26.9702	1-Z-4	LKB1	26.3309	26.3076	1-ZN-4	LKB1	26.9569	27.022
1-R-4	LKB1	26.396		1-RN-4	LKB1	26.2385		1-RV-4	LKB1	27.0113		1-Z-4	LKB1	26.3544		1-ZN-4	LKB1	26.9801
1-R-4	LKB1	27.1328		1-RN-4	LKB1	26.4043		1-RV-4	LKB1	26.9574		1-Z-4	LKB1	26.2374		1-ZN-4	LKB1	27.1289
1-R-1	ACC	23.2062	23.6465	1-RN-1	ACC	23.4922	23.5838	1-RV-1	ACC	23.2971	23.4781	1-Z-1	ACC	24.5514	24.587	1-ZN-1	ACC	23.3699	23.4664
1-R-1	ACC	23.7432		1-RN-1	ACC	23.6675		1-RV-1	ACC	23.4677		1-Z-1	ACC	24.5625		1-ZN-1	ACC	23.471
1-R-1	ACC	23.8666		1-RN-1	ACC	23.5918		1-RV-1	ACC	23.6696		1-Z-1	ACC	24.6472		1-ZN-1	ACC	23.5583
1-R-2	ACC	26.5284	26.4941	1-RN-2	ACC	23.5169	23.5455	1-RV-2	ACC	23.1876	23.2813	1-Z-2	ACC	23.6699	23.8205	1-ZN-2	ACC	24.1599	24.1739
1-R-2	ACC	26.4386		1-RN-2	ACC	23.5632		1-RV-2	ACC	23.4153		1-Z-2	ACC	23.94		1-ZN-2	ACC	24.2414
1-R-2	ACC	26.477		1-RN-2	ACC	23.5563		1-RV-2	ACC	23.2411		1-Z-2	ACC	23.8517		1-ZN-2	ACC	24.1205
1-R-3	ACC	23.8768	23.8482	1-RN-3	ACC	23.9026	23.8006	1-RV-3	ACC	23.4068	23.2886	1-Z-3	ACC	23.7157	23.7257	1-ZN-3	ACC	23.3964	23.3569
1-R-3	ACC	23.7743		1-RN-3	ACC	23.8385		1-RV-3	ACC	23.2647		1-Z-3	ACC	23.957		1-ZN-3	ACC	23.3736
1-R-3	ACC	23.8339		1-RN-3	ACC	23.6608		1-RV-3	ACC	23.1943		1-Z-3	ACC	23.5043		1-ZN-3	ACC	23.3007
1-R-4	ACC	25.8068	25.7483	1-RN-4	ACC	23.1832	23.2144	1-RV-4	ACC	23.2113	23.1856	1-Z-4	ACC	24.2371	24.1491	1-ZN-4	ACC	23.418	23.3944
1-R-4	ACC	25.2372		1-RN-4	ACC	23.2112		1-RV-4	ACC	23.4517		1-Z-4	ACC	24.1324		1-ZN-4	ACC	23.352
1-R-4	ACC	25.719		1-RN-4	ACC	23.2487		1-RV-4	ACC	22.894		1-Z-4	ACC	24.0779		1-ZN-4	ACC	23.4132
1-R-1	PPAR	25.6023	25.181	1-RN-1	PPAR	24.1974	24.2468	1-RV-1	PPAR	24.7643	24.8814	1-Z-1	PPAR	23.9831	24.0258	1-ZN-1	PPAR	24.5097	24.768
1-R-1	PPAR	24.6937		1-RN-1	PPAR	24.2672		1-RV-1	PPAR	25.0692		1-Z-1	PPAR	24.0507		1-ZN-1	PPAR	24.9548
1-R-1	PPAR	24.9703		1-RN-1	PPAR	24.2758		1-RV-1	PPAR	24.8107		1-Z-1	PPAR	24.0436		1-ZN-1	PPAR	24.8394
1-R-2	PPAR	27.6491	27.6057	1-RN-2	PPAR	24.6426	24.6858	1-RV-2	PPAR	24.8847	25.0872	1-Z-2	PPAR	25.5663	25.511	1-ZN-2	PPAR	24.4222	24.4641
1-R-2	PPAR	27.5787		1-RN-2	PPAR	24.8383		1-RV-2	PPAR	25.0596		1-Z-2	PPAR	25.3383		1-ZN-2	PPAR	24.3879
1-R-2	PPAR	27.5841		1-RN-2	PPAR	24.5766		1-RV-2	PPAR	25.3172		1-Z-2	PPAR	25.6283		1-ZN-2	PPAR	24.5823
1-R-3	PPAR	25.2994	25.2021	1-RN-3	PPAR	24.8422	24.8261	1-RV-3	PPAR	24.6049	24.5129	1-Z-3	PPAR	24.9316	24.9252	1-ZN-3	PPAR	24.6591	24.6004
1-R-3	PPAR	25.1284		1-RN-3	PPAR	24.7688		1-RV-3	PPAR	24.4649		1-Z-3	PPAR	24.8523		1-ZN-3	PPAR	24.4701
1-R-3	PPAR	25.1535		1-RN-3	PPAR	24.8672		1-RV-3	PPAR	24.469		1-Z-3	PPAR	24.9917		1-ZN-3	PPAR	24.6719
1-R-4	PPAR	24.7717	24.9819	1-RN-4	PPAR	24.7415	24.885	1-RV-4	PPAR	24.4596	24.0743	1-Z-4	PPAR	24.8534	25.0738	1-ZN-4	PPAR	24.2758	24.3409
1-R-4	PPAR	24.898		1-RN-4	PPAR	24.9182		1-RV-4	PPAR	24.5996		1-Z-4	PPAR	25.082		1-ZN-4	PPAR	24.3413
1-R-4	PPAR	25.0869		1-RN-4	PPAR	24.9954		1-RV-4	PPAR	23.1637		1-Z-4	PPAR	25.2858		1-ZN-4	PPAR	24.4056
1-R-1	GPAT	24.8347	24.2633	1-RN-1	GPAT	24.8182	24.9328	1-RV-1	GPAT	25.8405	25.7018	1-Z-1	GPAT	25.1181	25.2049	1-ZN-1	GPAT	25.268	25.3234
1-R-1	GPAT	24.8034		1-RN-1	GPAT	24.945		1-RV-1	GPAT	25.8136		1-Z-1	GPAT	25.2285		1-ZN-1	GPAT	25.2444
1-R-1	GPAT	23.9776		1-RN-1	GPAT	25.0352		1-RV-1	GPAT	25.4514		1-Z-1	GPAT	25.268		1-ZN-1	GPAT	25.4577
1-R-2	GPAT	23.9356	23.8201	1-RN-2	GPAT	24.9286	24.9456	1-RV-2	GPAT	25.5432	25.4507	1-Z-2	GPAT	25.2522	25.2998	1-ZN-2	GPAT	25.1842	25.1959
1-R-2	GPAT	24.012		1-RN-2	GPAT	25.0199		1-RV-2	GPAT	25.4107		1-Z-2	GPAT	25.3274		1-ZN-2	GPAT	25.1874
1-R-2	GPAT	23.7623		1-RN-2	GPAT	24.8884		1-RV-2	GPAT	25.3983		1-Z-2	GPAT	25.3199		1-ZN-2	GPAT	25.2161
1-R-3	GPAT	25.0184	24.9482	1-RN-3	GPAT	25.2421	25.2318	1-RV-3	GPAT	25.1515	25.1606	1-Z-3	GPAT	25.4631	25.4049	1-ZN-3	GPAT	25.1668	25.1728
1-R-3	GPAT	24.7855		1-RN-3	GPAT	25.2233		1-RV-3	GPAT	25.1776		1-Z-3	GPAT	25.4094		1-ZN-3	GPAT	25.1572
1-R-3	GPAT	24.9131		1-RN-3	GPAT	25.2301		1-RV-3	GPAT	25.1528		1-Z-3	GPAT	25.3422		1-ZN-3	GPAT	25.1944
1-R-4	GPAT	25.0986	25.2098	1-RN-4	GPAT	25.5107	25.4669	1-RV-4	GPAT	25.4657	25.4444	1-Z-4	GPAT	25.8615	25.816	1-ZN-4	GPAT	24.9777	25.1033
1-R-4	GPAT	25.177		1-RN-4	GPAT	25.5202		1-RV-4	GPAT	25.3985		1-Z-4	GPAT	25.807		1-ZN-4	GPAT	25.144
1-R-4	GPAT	25.2654		1-RN-4	GPAT	25.3696		1-RV-4	GPAT	25.4689		1-Z-4	GPAT	25.7795		1-ZN-4	GPAT	25.1881
1-R-1	HSP70	22.0309	22.2486	1-RN-1	HSP70	24.0051	24.1383	1-RV-1	HSP70	24.351	24.3639	1-Z-1	HSP70	23.9006	23.9204	1-ZN-1	HSP70	23.957	23.7937
1-R-1	HSP70	21.582		1-RN-1	HSP70	24.1848		1-RV-1	HSP70	24.3451		1-Z-1	HSP70	23.8717		1-ZN-1	HSP70	23.7654
1-R-1	HSP70	22.3574		1-RN-1	HSP70	24.225		1-RV-1	HSP70	24.3957		1-Z-1	HSP70	23.9888		1-ZN-1	HSP70	23.6585
1-R-2	HSP70	22.7395	22.6318	1-RN-2	HSP70	25.012	24.9008	1-RV-2	HSP70	23.6238	23.7436	1-Z-2	HSP70	25.2024	25.0886	1-ZN-2	HSP70	23.2572	23.1965
1-R-2	HSP70	22.3501		1-RN-2	HSP70	24.8612		1-RV-2	HSP70	23.8231		1-Z-2	HSP70	25.042		1-ZN-2	HSP70	23.1663
1-R-2	HSP70	22.5779		1-RN-2	HSP70	24.8292		1-RV-2	HSP70	23.7839		1-Z-2	HSP70	25.0214		1-ZN-2	HSP70	23.1659
1-R-3	HSP70	22.2764	22.2321	1-RN-3	HSP70	25.0128	25.0928	1-RV-3	HSP70	24.2761	24.2741	1-Z-3	HSP70	23.6399	23.7428	1-ZN-3	HSP70	23.5734	23.5442
1-R-3	HSP70	22.1799		1-RN-3	HSP70	25.0532		1-RV-3	HSP70	24.253		1-Z-3	HSP70	23.8407		1-ZN-3	HSP70	23.4396
1-R-3	HSP70	22.2099		1-RN-3	HSP70	25.2124		1-RV-3	HSP70	24.2932		1-Z-3	HSP70	23.7479		1-ZN-3	HSP70	23.6197
1-R-4	HSP70	22.661	22.7258	1-RN-4	HSP70	24.4384	24.4696	1-RV-4	HSP70	23.9429	24.0276	1-Z-4	HSP70	24.7814	24.8331	1-ZN-4	HSP70	23.6875	23.7841
1-R-4	HSP70	22.5168		1-RN-4	HSP70	24.4172		1-RV-4	HSP70	23.9269		1-Z-4	HSP70	24.8056		1-ZN-4	HSP70	23.8455
1-R-4	HSP70	22.7582		1-RN-4	HSP70	24.5532		1-RV-4	HSP70	24.2131		1-Z-4	HSP70	24.9123		1-ZN-4	HSP70	23.8192
1-R-1	HMGR	24.4744	24.3251	1-RN-1	HMGR	24.8113	25.529	1-RV-1	HMGR	24.8079	25.2331	1-Z-1	HMGR	24.1959	24.1408	1-ZN-1	HMGR	23.5453	24.1971
1-R-1	HMGR	24.1933		1-RN-1	HMGR	24.9211		1-RV-1	HMGR	25.1524		1-Z-1	HMGR	24.462		1-ZN-1	HMGR	23.3703
1-R-1	HMGR	24.2504		1-RN-1	HMGR	26.8548		1-RV-1	HMGR	25.739		1-Z-1	HMGR	23.7646		1-ZN-1	HMGR	25.6756
1-R-2	HMGR	31.2165	31.2952	1-RN-2	HMGR	25.9393	25.9678	1-RV-2	HMGR	25.4266	25.0951	1-Z-2	HMGR	25.841	25.9738	1-ZN-2	HMGR	24.2757	24.2356
1-R-2	HMGR	31.2976		1-RN-2	HMGR	26.0416		1-RV-2	HMGR	24.8745		1-Z-2	HMGR	26.1915		1-ZN-2	HMGR	24.2395
1-R-2	HMGR	31.3345		1-RN-2	HMGR	25.9227		1-RV-2	HMGR	24.9843		1-Z-2	HMGR	25.8888		1-ZN-2	HMGR	24.1916
1-R-3	HMGR	24.6592	24.338	1-RN-3	HMGR	26.04	26.0835	1-RV-3	HMGR	24.9331	24.98	1-Z-3	HMGR	23.9025	23.8991	1-ZN-3	HMGR	24.9489	24.8853
1-R-3	HMGR	24.5263		1-RN-3	HMGR	26.0859		1-RV-3	HMGR	25.0506		1-Z-3	HMGR	23.9853		1-ZN-3	HMGR	24.7949
1-R-3	HMGR	24.1773		1-RN-3	HMGR	26.1247		1-RV-3	HMGR	24.9564		1-Z-3	HMGR	23.8095		1-ZN-3	HMGR	24.912
1-R-4	HMGR	24.6627	24.4551	1-RN-4	HMGR	23.9372	24.2162	1-RV-4	HMGR	24.1389	24.2149	1-Z-4	HMGR	24.068	24.212	1-ZN-4	HMGR	25.0433	25.0155
1-R-4	HMGR	25.0315		1-RN-4	HMGR	24.773		1-RV-4	HMGR	24.2854		1-Z-4	HMGR	24.1301		1-ZN-4	HMGR	24.7544
1-R-4	HMGR	24.3514		1-RN-4	HMGR	23.9385		1-RV-4	HMGR	24.2205		1-Z-4	HMGR	24.438		1-ZN-4	HMGR	25.2489
2-R-1	GAPDH	17.3208	16.7328	2-RN-1	GAPDH	16.843	16.5759	2-RV-1	GAPDH	17.3729	17.1179	2-Z-1	GAPDH	16.8779	16.5601	2-ZN-1	GAPDH	16.992	16.7909
2-R-1	GAPDH	16.5001		2-RN-1	GAPDH	16.4208		2-RV-1	GAPDH	16.9883		2-Z-1	GAPDH	16.3959		2-ZN-1	GAPDH	16.647
2-R-1	GAPDH	16.4388		2-RN-1	GAPDH	16.464		2-RV-1	GAPDH	16.9925		2-Z-1	GAPDH	16.4064		2-ZN-1	GAPDH	16.7337
2-R-2	GAPDH	16.4363	16.5373	2-RN-2	GAPDH	16.222	16.5499	2-RV-2	GAPDH	16.5664	16.5532	2-Z-2	GAPDH	16.5875	16.7978	2-ZN-2	GAPDH	16.7594	16.7323
2-R-2	GAPDH	16.3481		2-RN-2	GAPDH	16.3823		2-RV-2	GAPDH	16.4159		2-Z-2	GAPDH	16.375		2-ZN-2	GAPDH	16.7549
2-R-2	GAPDH	16.5878		2-RN-2	GAPDH	17.0453		2-RV-2	GAPDH	16.6774		2-Z-2	GAPDH	17.431		2-ZN-2	GAPDH	16.6826
2-R-3	GAPDH	16.2433	16.2341	2-RN-3	GAPDH	16.6005	16.5262	2-RV-3	GAPDH	16.6561	16.6871	2-Z-3	GAPDH	16.665	16.4444	2-ZN-3	GAPDH	16.7245	16.5719
2-R-3	GAPDH	16.2438		2-RN-3	GAPDH	16.5161		2-RV-3	GAPDH	16.7189		2-Z-3	GAPDH	16.3091		2-ZN-3	GAPDH	16.5866
2-R-3	GAPDH	16.2295		2-RN-3	GAPDH	16.462		2-RV-3	GAPDH	16.6863		2-Z-3	GAPDH	16.359		2-ZN-3	GAPDH	16.4047
2-R-4	GAPDH	16.666	16.3856	2-RN-4	GAPDH	16.6704	16.6342	2-RV-4	GAPDH	16.8137	16.8382	2-Z-4	GAPDH	16.2778	16.226	2-ZN-4	GAPDH	16.4633	16.4063
2-R-4	GAPDH	16.3272		2-RN-4	GAPDH	16.5559		2-RV-4	GAPDH	16.8417		2-Z-4	GAPDH	16.179		2-ZN-4	GAPDH	16.4088
2-R-4	GAPDH	16.2454		2-RN-4	GAPDH	16.6761		2-RV-4	GAPDH	16.8591		2-Z-4	GAPDH	16.2212		2-ZN-4	GAPDH	16.3469
2-R-1	AMPKa1	26.1254	26.4479	2-RN-1	AMPKa1	25.3468	25.4233	2-RV-1	AMPKa1	25.6571	25.771	2-Z-1	AMPKa1	25.2462	25.5082	2-ZN-1	AMPKa1	25.6372	27.7518
2-R-1	AMPKa1	26.4877		2-RN-1	AMPKa1	25.4329		2-RV-1	AMPKa1	25.7475		2-Z-1	AMPKa1	25.5165		2-ZN-1	AMPKa1	25.7949
2-R-1	AMPKa1	26.6092		2-RN-1	AMPKa1	25.4903		2-RV-1	AMPKa1	25.9085		2-Z-1	AMPKa1	25.7619		2-ZN-1	AMPKa1	31.8234
2-R-2	AMPKa1	26.248	26.1306	2-RN-2	AMPKa1	26.0251	26.0068	2-RV-2	AMPKa1	25.3284	25.3853	2-Z-2	AMPKa1	26.1096	26.1938	2-ZN-2	AMPKa1	26.0214	26.08
2-R-2	AMPKa1	26.0531		2-RN-2	AMPKa1	26.0238		2-RV-2	AMPKa1	25.2648		2-Z-2	AMPKa1	26.1509		2-ZN-2	AMPKa1	26.2357
2-R-2	AMPKa1	26.072		2-RN-2	AMPKa1	25.9714		2-RV-2	AMPKa1	25.5628		2-Z-2	AMPKa1	26.321		2-ZN-2	AMPKa1	25.9829
2-R-3	AMPKa1	26.0298	25.9459	2-RN-3	AMPKa1	25.7474	25.7351	2-RV-3	AMPKa1	26.5776	26.2794	2-Z-3	AMPKa1	25.5764	25.8342	2-ZN-3	AMPKa1	25.8378	25.7305
2-R-3	AMPKa1	25.9218		2-RN-3	AMPKa1	25.9045		2-RV-3	AMPKa1	26.1538		2-Z-3	AMPKa1	25.781		2-ZN-3	AMPKa1	25.731
2-R-3	AMPKa1	25.9039		2-RN-3	AMPKa1	25.5535		2-RV-3	AMPKa1	26.1069		2-Z-3	AMPKa1	26.1451		2-ZN-3	AMPKa1	25.6225
2-R-4	AMPKa1	25.9626	25.7793	2-RN-4	AMPKa1	26.3269	26.3263	2-RV-4	AMPKa1	25.6734	25.7855	2-Z-4	AMPKa1	26.3093	26.516	2-ZN-4	AMPKa1	26.0398	26.027
2-R-4	AMPKa1	25.9205		2-RN-4	AMPKa1	26.2864		2-RV-4	AMPKa1	25.7376		2-Z-4	AMPKa1	26.5776		2-ZN-4	AMPKa1	25.9943
2-R-4	AMPKa1	25.6876		2-RN-4	AMPKa1	26.3656		2-RV-4	AMPKa1	25.9454		2-Z-4	AMPKa1	26.6611		2-ZN-4	AMPKa1	26.0469
2-R-1	LKB1	27.0429	27.1132	2-RN-1	LKB1	25.2698	25.2337	2-RV-1	LKB1	24.9817	24.9678	2-Z-1	LKB1	26.9464	26.8285	2-ZN-1	LKB1	26.9729	26.4169
2-R-1	LKB1	26.8105		2-RN-1	LKB1	25.1813		2-RV-1	LKB1	24.8105		2-Z-1	LKB1	27.0207		2-ZN-1	LKB1	26.1747
2-R-1	LKB1	27.1484		2-RN-1	LKB1	25.2501		2-RV-1	LKB1	25.1111		2-Z-1	LKB1	26.5185		2-ZN-1	LKB1	26.103
2-R-2	LKB1	26.2197	26.1327	2-RN-2	LKB1	26.2639	26.0139	2-RV-2	LKB1	25.1745	24.9902	2-Z-2	LKB1	26.5854	26.4168	2-ZN-2	LKB1	26.7995	26.6611
2-R-2	LKB1	25.9957		2-RN-2	LKB1	25.8778		2-RV-2	LKB1	24.8695		2-Z-2	LKB1	26.4609		2-ZN-2	LKB1	26.6678
2-R-2	LKB1	26.0891		2-RN-2	LKB1	25.9		2-RV-2	LKB1	24.9267		2-Z-2	LKB1	26.2042		2-ZN-2	LKB1	26.5162
2-R-3	LKB1	26.4873	26.4298	2-RN-3	LKB1	25.8964	25.9082	2-RV-3	LKB1	25.908	26.3204	2-Z-3	LKB1	26.3752	26.5749	2-ZN-3	LKB1	25.9907	26.334
2-R-3	LKB1	26.4948		2-RN-3	LKB1	26.0186		2-RV-3	LKB1	26.3655		2-Z-3	LKB1	26.6111		2-ZN-3	LKB1	26.2526
2-R-3	LKB1	26.4011		2-RN-3	LKB1	25.8096		2-RV-3	LKB1	26.6878		2-Z-3	LKB1	26.7384		2-ZN-3	LKB1	26.7587
2-R-4	LKB1	25.7001	25.7658	2-RN-4	LKB1	26.3366	26.1584	2-RV-4	LKB1	25.6272	25.7094	2-Z-4	LKB1	26.0429	26.8746	2-ZN-4	LKB1	26.5013	26.4315
2-R-4	LKB1	25.7247		2-RN-4	LKB1	26.0656		2-RV-4	LKB1	25.5206		2-Z-4	LKB1	26.8682		2-ZN-4	LKB1	26.3375
2-R-4	LKB1	25.7987		2-RN-4	LKB1	26.0731		2-RV-4	LKB1	25.9804		2-Z-4	LKB1	27.7127		2-ZN-4	LKB1	26.4558
2-R-1	ACC	24.505	24.5606	2-RN-1	ACC	23.5545	23.5898	2-RV-1	ACC	23.3586	23.3646	2-Z-1	ACC	23.4295	23.4435	2-ZN-1	ACC	23.8033	23.8443
2-R-1	ACC	24.9903		2-RN-1	ACC	23.6094		2-RV-1	ACC	23.5001		2-Z-1	ACC	23.5505		2-ZN-1	ACC	24.1511
2-R-1	ACC	24.5885		2-RN-1	ACC	23.6055		2-RV-1	ACC	23.235		2-Z-1	ACC	23.3506		2-ZN-1	ACC	23.5784
2-R-2	ACC	23.9117	23.989	2-RN-2	ACC	24.0122	24.1551	2-RV-2	ACC	23.9365	24.0159	2-Z-2	ACC	23.9535	23.9931	2-ZN-2	ACC	23.7996	23.8587
2-R-2	ACC	24.1573		2-RN-2	ACC	24.2127		2-RV-2	ACC	24.0085		2-Z-2	ACC	23.9598		2-ZN-2	ACC	23.8961
2-R-2	ACC	24.0277		2-RN-2	ACC	24.2403		2-RV-2	ACC	24.1028		2-Z-2	ACC	24.0659		2-ZN-2	ACC	23.8804
2-R-3	ACC	24.4814	24.0533	2-RN-3	ACC	23.6074	23.5354	2-RV-3	ACC	24.484	25.2094	2-Z-3	ACC	23.7921	23.7446	2-ZN-3	ACC	25.1309	25.0274
2-R-3	ACC	24.0583		2-RN-3	ACC	23.4707		2-RV-3	ACC	25.9113		2-Z-3	ACC	23.9785		2-ZN-3	ACC	24.8991
2-R-3	ACC	23.8392		2-RN-3	ACC	23.528		2-RV-3	ACC	25.233		2-Z-3	ACC	23.4631		2-ZN-3	ACC	25.0523
2-R-4	ACC	23.9072	24.0363	2-RN-4	ACC	23.2473	23.2729	2-RV-4	ACC	23.7834	23.9579	2-Z-4	ACC	23.6752	23.5432	2-ZN-4	ACC	23.8873	23.8557
2-R-4	ACC	23.7492		2-RN-4	ACC	23.2892		2-RV-4	ACC	23.9861		2-Z-4	ACC	23.5719		2-ZN-4	ACC	23.8107
2-R-4	ACC	24.1008		2-RN-4	ACC	23.2821		2-RV-4	ACC	24.1041		2-Z-4	ACC	23.3824		2-ZN-4	ACC	23.8691
2-R-1	PPAR	25.8246	25.358	2-RN-1	PPAR	24.8485	24.8482	2-RV-1	PPAR	25.1315	25.3376	2-Z-1	PPAR	25.381	25.2241	2-ZN-1	PPAR	25.0805	25.0821
2-R-1	PPAR	25.3183		2-RN-1	PPAR	24.844		2-RV-1	PPAR	25.4673		2-Z-1	PPAR	24.8475		2-ZN-1	PPAR	25.1147
2-R-1	PPAR	25.1247		2-RN-1	PPAR	24.8521		2-RV-1	PPAR	25.4139		2-Z-1	PPAR	25.4439		2-ZN-1	PPAR	25.0512
2-R-2	PPAR	25.0937	24.9982	2-RN-2	PPAR	25.1537	25.1418	2-RV-2	PPAR	25.454	25.5636	2-Z-2	PPAR	31.9925	30.8	2-ZN-2	PPAR	25.1575	25.2493
2-R-2	PPAR	24.8403		2-RN-2	PPAR	25.1641		2-RV-2	PPAR	25.4667		2-Z-2	PPAR	35.5081		2-ZN-2	PPAR	25.2196
2-R-2	PPAR	24.9504		2-RN-2	PPAR	25.1076		2-RV-2	PPAR	25.77		2-Z-2	PPAR	24.8994		2-ZN-2	PPAR	25.371
2-R-3	PPAR	24.9586	25.0446	2-RN-3	PPAR	24.9989	25.0707	2-RV-3	PPAR	25.8063	25.6573	2-Z-3	PPAR	25.1196	25.1127	2-ZN-3	PPAR	26.1495	25.5071
2-R-3	PPAR	25.1536		2-RN-3	PPAR	25.0786		2-RV-3	PPAR	25.7229		2-Z-3	PPAR	25.2235		2-ZN-3	PPAR	25.3119
2-R-3	PPAR	25.0876		2-RN-3	PPAR	25.1346		2-RV-3	PPAR	25.4427		2-Z-3	PPAR	24.995		2-ZN-3	PPAR	25.06
2-R-4	PPAR	24.9647	25.0892	2-RN-4	PPAR	25.2305	25.1967	2-RV-4	PPAR	27.3934	26.2986	2-Z-4	PPAR	25.2083	25.1637	2-ZN-4	PPAR	25.5654	25.5555
2-R-4	PPAR	25.1093		2-RN-4	PPAR	25.2144		2-RV-4	PPAR	25.8193		2-Z-4	PPAR	25.2472		2-ZN-4	PPAR	25.4951
2-R-4	PPAR	25.1515		2-RN-4	PPAR	25.1451		2-RV-4	PPAR	25.683		2-Z-4	PPAR	25.0357		2-ZN-4	PPAR	25.6061
2-R-1	GPAT	25.07	25.0708	2-RN-1	GPAT	24.5811	24.5928	2-RV-1	GPAT	25.0422	25.0841	2-Z-1	GPAT	24.9492	25.6496	2-ZN-1	GPAT	24.9214	24.8974
2-R-1	GPAT	24.897		2-RN-1	GPAT	24.5391		2-RV-1	GPAT	25.1349		2-Z-1	GPAT	25.5808		2-ZN-1	GPAT	24.857
2-R-1	GPAT	25.0712		2-RN-1	GPAT	24.6582		2-RV-1	GPAT	25.0752		2-Z-1	GPAT	26.4188		2-ZN-1	GPAT	24.9138
2-R-2	GPAT	24.9626	24.9767	2-RN-2	GPAT	24.9194	24.8947	2-RV-2	GPAT	25.0252	25.0205	2-Z-2	GPAT	25.0256	25.0184	2-ZN-2	GPAT	24.8593	24.7538
2-R-2	GPAT	24.7995		2-RN-2	GPAT	24.9894		2-RV-2	GPAT	25.0295		2-Z-2	GPAT	24.9817		2-ZN-2	GPAT	24.7277
2-R-2	GPAT	24.9838		2-RN-2	GPAT	24.7753		2-RV-2	GPAT	25.0068		2-Z-2	GPAT	25.048		2-ZN-2	GPAT	24.6745
2-R-3	GPAT	24.772	24.6849	2-RN-3	GPAT	24.6225	24.6658	2-RV-3	GPAT	24.7112	24.6006	2-Z-3	GPAT	25.1918	25.2024	2-ZN-3	GPAT	24.6909	24.6906
2-R-3	GPAT	24.8162		2-RN-3	GPAT	24.5934		2-RV-3	GPAT	24.6107		2-Z-3	GPAT	25.1262		2-ZN-3	GPAT	24.6776
2-R-3	GPAT	24.6414		2-RN-3	GPAT	24.7813		2-RV-3	GPAT	24.4799		2-Z-3	GPAT	25.2891		2-ZN-3	GPAT	24.7032
2-R-4	GPAT	24.8288	24.9191	2-RN-4	GPAT	24.5814	24.5973	2-RV-4	GPAT	25.1779	25.1398	2-Z-4	GPAT	24.6455	24.6817	2-ZN-4	GPAT	25.1144	25.0583
2-R-4	GPAT	25.1289		2-RN-4	GPAT	24.69		2-RV-4	GPAT	25.0634		2-Z-4	GPAT	24.7256		2-ZN-4	GPAT	25.0291
2-R-4	GPAT	24.9642		2-RN-4	GPAT	24.5207		2-RV-4	GPAT	25.178		2-Z-4	GPAT	24.6741		2-ZN-4	GPAT	25.0314
2-R-1	HSP70	23.6142	23.5817	2-RN-1	HSP70	22.3325	22.2454	2-RV-1	HSP70	22.6808	22.4196	2-Z-1	HSP70	22.411	22.6935	2-ZN-1	HSP70	21.8978	21.8968
2-R-1	HSP70	23.4393		2-RN-1	HSP70	22.1637		2-RV-1	HSP70	22.251		2-Z-1	HSP70	22.8486		2-ZN-1	HSP70	21.8512
2-R-1	HSP70	23.5655		2-RN-1	HSP70	22.2399		2-RV-1	HSP70	22.327		2-Z-1	HSP70	22.8209		2-ZN-1	HSP70	21.9413
2-R-2	HSP70	22.5845	22.6186	2-RN-2	HSP70	23.0482	23.4377	2-RV-2	HSP70	21.4885	21.4682	2-Z-2	HSP70	22.6225	22.6422	2-ZN-2	HSP70	22.4809	22.4634
2-R-2	HSP70	22.6256		2-RN-2	HSP70	23.6745		2-RV-2	HSP70	21.5888		2-Z-2	HSP70	22.6307		2-ZN-2	HSP70	22.4606
2-R-2	HSP70	22.6357		2-RN-2	HSP70	23.5903		2-RV-2	HSP70	21.3274		2-Z-2	HSP70	22.6733		2-ZN-2	HSP70	22.4486
2-R-3	HSP70	22.6134	22.7419	2-RN-3	HSP70	22.4774	22.4753	2-RV-3	HSP70	22.1091	22.3119	2-Z-3	HSP70	22.3181	22.7042	2-ZN-3	HSP70	21.7045	22.1883
2-R-3	HSP70	22.5529		2-RN-3	HSP70	22.4024		2-RV-3	HSP70	22.2896		2-Z-3	HSP70	22.8173		2-ZN-3	HSP70	22.0665
2-R-3	HSP70	22.8062		2-RN-3	HSP70	22.5461		2-RV-3	HSP70	22.5368		2-Z-3	HSP70	22.9772		2-ZN-3	HSP70	22.7939
2-R-4	HSP70	22.4959	22.786	2-RN-4	HSP70	22.8325	23.0683	2-RV-4	HSP70	22.3748	22.4012	2-Z-4	HSP70	22.2722	21.935	2-ZN-4	HSP70	22.0421	22.1242
2-R-4	HSP70	22.517		2-RN-4	HSP70	23.2188		2-RV-4	HSP70	22.3198		2-Z-4	HSP70	22.351		2-ZN-4	HSP70	22.1361
2-R-4	HSP70	22.9311		2-RN-4	HSP70	23.1536		2-RV-4	HSP70	22.509		2-Z-4	HSP70	21.182		2-ZN-4	HSP70	22.1945
2-R-1	HMGR	25.0604	25.5898	2-RN-1	HMGR	23.4232	23.7512	2-RV-1	HMGR	24.0155	24.2234	2-Z-1	HMGR	24.8864	25.0476	2-ZN-1	HMGR	23.6802	23.9163
2-R-1	HMGR	25.9618		2-RN-1	HMGR	23.9036		2-RV-1	HMGR	24.0477		2-Z-1	HMGR			2-ZN-1	HMGR	24.0026
2-R-1	HMGR	25.8545		2-RN-1	HMGR	23.9269		2-RV-1	HMGR	24.607		2-Z-1	HMGR	25.2088		2-ZN-1	HMGR	24.0662
2-R-2	HMGR	24.2108	24.3575	2-RN-2	HMGR	26.8528	26.9349	2-RV-2	HMGR	23.4988	23.5107	2-Z-2	HMGR	25.3228	25.4156	2-ZN-2	HMGR	24.6392	24.6956
2-R-2	HMGR	24.1476		2-RN-2	HMGR	26.8528		2-RV-2	HMGR	23.6081		2-Z-2	HMGR	25.4149		2-ZN-2	HMGR	24.7226
2-R-2	HMGR	24.4308		2-RN-2	HMGR	27.099		2-RV-2	HMGR	23.4253		2-Z-2	HMGR	25.509		2-ZN-2	HMGR	24.7251
	HMGR	26.607	26.7819	2-RN-3	HMGR	24.1468	24.2395	2-RV-3	HMGR	25.5568	25.6233	2-Z-3	HMGR	26.4413	25.937	2-ZN-3	HMGR	24.498	24.4101
2-R-3	HMGR	26.607		2-RN-3	HMGR	24.3367		2-RV-3	HMGR	25.9502		2-Z-3	HMGR	25.7384		2-ZN-3	HMGR	24.2985
2-R-3	HMGR	26.8693		2-RN-3	HMGR	24.235		2-RV-3	HMGR	25.3628		2-Z-3	HMGR	25.6312		2-ZN-3	HMGR	24.4337
2-R-4	HMGR	24.7517	25.4842	2-RN-4	HMGR	25.9253	25.7629	2-RV-4	HMGR	24.6175	24.8204	2-Z-4	HMGR	24.363	24.2862	2-ZN-4	HMGR	25.0191	24.8618
2-R-4	HMGR	25.4657		2-RN-4	HMGR	25.4048		2-RV-4	HMGR	25.5196		2-Z-4	HMGR	24.1945		2-ZN-4	HMGR	25.0563
2-R-4	HMGR	25.8504		2-RN-4	HMGR	25.9585		2-RV-4	HMGR	24.3241		2-Z-4	HMGR	24.301		2-ZN-4	HMGR	24.5099
3-R-1	GAPDH	16.2511	16.074	3-RN-1	GAPDH	16.4713	16.3219	3-RV-1	GAPDH	16.5644	16.4388	3-Z-1	GAPDH	15.8997	15.989	3-ZN-1	GAPDH	15.8628	15.7255
3-R-1	GAPDH	16.0293		3-RN-1	GAPDH	16.1531		3-RV-1	GAPDH	16.3907		3-Z-1	GAPDH	16.2716		3-ZN-1	GAPDH	15.6429
3-R-1	GAPDH	15.9854		3-RN-1	GAPDH	16.2472		3-RV-1	GAPDH	16.3759		3-Z-1	GAPDH	16.0337		3-ZN-1	GAPDH	15.6568
3-R-2	GAPDH	16.3581	16.4704	3-RN-2	GAPDH	15.8787	16.0076	3-RV-2	GAPDH	16.1627	16.3123	3-Z-2	GAPDH	16.1423	16.1378	3-ZN-2	GAPDH	16.0255	16.1387
3-R-2	GAPDH	16.2008		3-RN-2	GAPDH	15.9477		3-RV-2	GAPDH	16.2591		3-Z-2	GAPDH	16.0609		3-ZN-2	GAPDH	15.9628
3-R-2	GAPDH	16.5266		3-RN-2	GAPDH	16.0721		3-RV-2	GAPDH	16.3871		3-Z-2	GAPDH	16.1356		3-ZN-2	GAPDH	16.1953
3-R-3	GAPDH	15.9739	16.0613	3-RN-3	GAPDH	16.3552	16.3889	3-RV-3	GAPDH	15.9665	16.0881	3-Z-3	GAPDH	16.2089	16.0705	3-ZN-3	GAPDH	16.1184	16.0515
3-R-3	GAPDH	15.481		3-RN-3	GAPDH	16.4608		3-RV-3	GAPDH	15.9435		3-Z-3	GAPDH	15.9674		3-ZN-3	GAPDH	16.0366
3-R-3	GAPDH	16.1049		3-RN-3	GAPDH	16.4058		3-RV-3	GAPDH	16.1489		3-Z-3	GAPDH	16.0013		3-ZN-3	GAPDH	16.018
3-R-4	GAPDH	16.1849	16.3812	3-RN-4	GAPDH	16.0573	16.0764	3-RV-4	GAPDH	16.2689	16.2481	3-Z-4	GAPDH	15.9451	15.9666	3-ZN-4	GAPDH	16.0173	15.9882
3-R-4	GAPDH	16.2515		3-RN-4	GAPDH	16.1067		3-RV-4	GAPDH	16.4151		3-Z-4	GAPDH	15.9914		3-ZN-4	GAPDH	15.9971
3-R-4	GAPDH	16.4794		3-RN-4	GAPDH	16.0859		3-RV-4	GAPDH	16.2376		3-Z-4	GAPDH	15.9773		3-ZN-4	GAPDH	15.9736
3-R-1	AMPKa1	25.2227	25.3631	3-RN-1	AMPKa1	25.5828	25.827	3-RV-1	AMPKa1	25.9073	26.1003	3-Z-1	AMPKa1	25.7256	25.8823	3-ZN-1	AMPKa1	25.0034	24.909
3-R-1	AMPKa1	25.3405		3-RN-1	AMPKa1	25.8377		3-RV-1	AMPKa1	26.1649		3-Z-1	AMPKa1	25.8328		3-ZN-1	AMPKa1	24.6962
3-R-1	AMPKa1	25.4333		3-RN-1	AMPKa1	25.9491		3-RV-1	AMPKa1	26.1967		3-Z-1	AMPKa1	25.9606		3-ZN-1	AMPKa1	24.8618
3-R-2	AMPKa1	25.7349	25.4882	3-RN-2	AMPKa1	24.6846	24.6072	3-RV-2	AMPKa1	25.6656	25.6898	3-Z-2	AMPKa1	25.763	25.8692	3-ZN-2	AMPKa1	25.4538	25.6067
3-R-2	AMPKa1	25.5138		3-RN-2	AMPKa1	24.8813		3-RV-2	AMPKa1	25.5435		3-Z-2	AMPKa1	25.804		3-ZN-2	AMPKa1	25.563
3-R-2	AMPKa1	25.3648		3-RN-2	AMPKa1	24.5686		3-RV-2	AMPKa1	25.7019		3-Z-2	AMPKa1	25.9224		3-ZN-2	AMPKa1	25.6832
3-R-3	AMPKa1	33.9408	28.2606	3-RN-3	AMPKa1	25.8993	25.8543	3-RV-3	AMPKa1	25.5058	25.5833	3-Z-3	AMPKa1	25.9763	25.8546	3-ZN-3	AMPKa1	25.7943	25.6706
3-R-3	AMPKa1	26.3725		3-RN-3	AMPKa1	25.8699		3-RV-3	AMPKa1	25.5564		3-Z-3	AMPKa1	25.8815		3-ZN-3	AMPKa1	25.7617
3-R-3	AMPKa1	25.4206		3-RN-3	AMPKa1	25.8317		3-RV-3	AMPKa1	25.622		3-Z-3	AMPKa1	25.7937		3-ZN-3	AMPKa1	25.6088
3-R-4	AMPKa1	25.5407	25.7479	3-RN-4	AMPKa1	25.4653	25.5219	3-RV-4	AMPKa1	25.7357	25.7433	3-Z-4	AMPKa1	25.9729	26.0283	3-ZN-4	AMPKa1	25.6708	25.6936
3-R-4	AMPKa1	25.4966		3-RN-4	AMPKa1	25.4393		3-RV-4	AMPKa1	25.7124		3-Z-4	AMPKa1	26.0515		3-ZN-4	AMPKa1	25.5765
3-R-4	AMPKa1	25.8514		3-RN-4	AMPKa1	25.5502		3-RV-4	AMPKa1	25.7471		3-Z-4	AMPKa1	26.056		3-ZN-4	AMPKa1	25.705
3-R-1	LKB1	25.9352	25.962	3-RN-1	LKB1	26.4884	26.3169	3-RV-1	LKB1	26.5614	26.3447	3-Z-1	LKB1	26.2642	26.0692	3-ZN-1	LKB1	24.9684	24.8711
3-R-1	LKB1	25.9858		3-RN-1	LKB1	26.1815		3-RV-1	LKB1	26.2261		3-Z-1	LKB1	25.9209		3-ZN-1	LKB1	24.9578
3-R-1	LKB1	25.9754		3-RN-1	LKB1	26.2311		3-RV-1	LKB1	26.2364		3-Z-1	LKB1	25.9717		3-ZN-1	LKB1	24.8224
3-R-2	LKB1	26.2265	25.9564	3-RN-2	LKB1	26.2296	25.9245	3-RV-2	LKB1	26.3289	26.1784	3-Z-2	LKB1	27.304	27.0956	3-ZN-2	LKB1	25.776	25.436
3-R-2	LKB1	25.9655		3-RN-2	LKB1	26.2673		3-RV-2	LKB1	26.1145		3-Z-2	LKB1	26.9639		3-ZN-2	LKB1	25.4547
3-R-2	LKB1	25.8213		3-RN-2	LKB1	25.7719		3-RV-2	LKB1	26.1031		3-Z-2	LKB1	26.9914		3-ZN-2	LKB1	25.266
3-R-3	LKB1	26.9029	27.0551	3-RN-3	LKB1	26.836	27.0341	3-RV-3	LKB1	26.4827	26.3657	3-Z-3	LKB1	25.8303	25.6969	3-ZN-3	LKB1	26.1203	26.0323
3-R-3	LKB1	27.1317		3-RN-3	LKB1	26.989		3-RV-3	LKB1	26.3272		3-Z-3	LKB1	25.799		3-ZN-3	LKB1	26.1677
3-R-3	LKB1	27.1312		3-RN-3	LKB1	27.1332		3-RV-3	LKB1	26.3072		3-Z-3	LKB1	25.6302		3-ZN-3	LKB1	25.9883
3-R-4	LKB1	26.1517	26.0532	3-RN-4	LKB1	26.5521	26.957	3-RV-4	LKB1	26.6001	26.6603	3-Z-4	LKB1	26.8418	26.7984	3-ZN-4	LKB1	25.911	26.029
3-R-4	LKB1	25.9144		3-RN-4	LKB1	26.6005		3-RV-4	LKB1	26.4306		3-Z-4	LKB1	26.9586		3-ZN-4	LKB1	26.0173
3-R-4	LKB1	26.004		3-RN-4	LKB1	27.1594		3-RV-4	LKB1	26.6905		3-Z-4	LKB1	26.7767		3-ZN-4	LKB1	26.0881
3-R-1	ACC	22.3658	22.0286	3-RN-1	ACC	22.3315	22.472	3-RV-1	ACC	22.8211	22.8273	3-Z-1	ACC	22.5704	22.6132	3-ZN-1	ACC	22.3819	22.2276
3-R-1	ACC	22.2539		3-RN-1	ACC	22.5271		3-RV-1	ACC	22.8819		3-Z-1	ACC	22.5763		3-ZN-1	ACC	22.2717
3-R-1	ACC	21.86		3-RN-1	ACC	22.5422		3-RV-1	ACC	22.8304		3-Z-1	ACC	22.6347		3-ZN-1	ACC	22.1505
3-R-2	ACC	23.0832	22.9897	3-RN-2	ACC	22.6439	22.5926	3-RV-2	ACC	22.9126	23.0663	3-Z-2	ACC	22.644	22.5957	3-ZN-2	ACC	22.238	22.3658
3-R-2	ACC	23.0901		3-RN-2	ACC	22.8847		3-RV-2	ACC	23.0443		3-Z-2	ACC	22.5995		3-ZN-2	ACC	22.4211
3-R-2	ACC	22.943		3-RN-2	ACC	22.567		3-RV-2	ACC	23.1432		3-Z-2	ACC	22.5715		3-ZN-2	ACC	22.4297
3-R-3	ACC	22.544	22.4536	3-RN-3	ACC	23.3567	23.1539	3-RV-3	ACC	23.1168	23.1243	3-Z-3	ACC	22.6595	22.4606	3-ZN-3	ACC	22.8976	22.7791
3-R-3	ACC	22.672		3-RN-3	ACC	23.2103		3-RV-3	ACC	22.9929		3-Z-3	ACC	22.9903		3-ZN-3	ACC	22.6977
3-R-3	ACC	22.4084		3-RN-3	ACC	23.0525		3-RV-3	ACC	23.128		3-Z-3	ACC	22.3611		3-ZN-3	ACC	22.7198
3-R-4	ACC	22.5053	22.6679	3-RN-4	ACC	22.8385	22.7622	3-RV-4	ACC	22.4797	22.5066	3-Z-4	ACC	22.8552	22.6975	3-ZN-4	ACC	22.2082	22.25
3-R-4	ACC	22.5456		3-RN-4	ACC	22.8326		3-RV-4	ACC	22.3216		3-Z-4	ACC	22.7175		3-ZN-4	ACC	22.4009
3-R-4	ACC	22.7492		3-RN-4	ACC	22.724		3-RV-4	ACC	22.52		3-Z-4	ACC	22.6187		3-ZN-4	ACC	22.2708
3-R-1	PPAR	23.9255	24.3832	3-RN-1	PPAR	25.1504	25.1769	3-RV-1	PPAR	24.979	25.0891	3-Z-1	PPAR	24.6991	24.8367	3-ZN-1	PPAR	24.7689	24.5755
3-R-1	PPAR	24.8163		3-RN-1	PPAR	25.3114		3-RV-1	PPAR	24.7966		3-Z-1	PPAR	24.7369		3-ZN-1	PPAR	24.918
3-R-1	PPAR	24.6121		3-RN-1	PPAR	25.1902		3-RV-1	PPAR	25.1442		3-Z-1	PPAR	24.9055		3-ZN-1	PPAR	24.4788
3-R-2	PPAR	25.1909	25.1688	3-RN-2	PPAR	24.854	25.2147	3-RV-2	PPAR	24.8605	25.1201	3-Z-2	PPAR	25.0086	25.0859	3-ZN-2	PPAR	24.7293	24.8262
3-R-2	PPAR	25.2084		3-RN-2	PPAR	24.7911		3-RV-2	PPAR	26.6313		3-Z-2	PPAR	24.8744		3-ZN-2	PPAR	24.78
3-R-2	PPAR	25.1577		3-RN-2	PPAR	25.3951		3-RV-2	PPAR	25.2499		3-Z-2	PPAR	25.1246		3-ZN-2	PPAR	24.8746
3-R-3	PPAR	24.8063	24.8544	3-RN-3	PPAR	25.7028	25.6384	3-RV-3	PPAR	25.1744	25.11	3-Z-3	PPAR	25.2454	25.1049	3-ZN-3	PPAR	25.2644	25.0065
3-R-3	PPAR	25.0745		3-RN-3	PPAR	25.5467		3-RV-3	PPAR	25.165		3-Z-3	PPAR	25.1114		3-ZN-3	PPAR	25.1336
3-R-3	PPAR	24.8784		3-RN-3	PPAR	25.6062		3-RV-3	PPAR	25.0778		3-Z-3	PPAR	25.0346		3-ZN-3	PPAR	24.8775
3-R-4	PPAR	25.0182	25.4656	3-RN-4	PPAR	25.3474	25.3711	3-RV-4	PPAR	25.3353	25.133	3-Z-4	PPAR		24.1907	3-ZN-4	PPAR	24.7584	24.6029
3-R-4	PPAR	24.9913		3-RN-4	PPAR	25.3417		3-RV-4	PPAR	24.8926		3-Z-4	PPAR	25.8429		3-ZN-4	PPAR	24.654
3-R-4	PPAR	25.6893		3-RN-4	PPAR	25.383		3-RV-4	PPAR	25.0319		3-Z-4	PPAR	24.1907		3-ZN-4	PPAR	24.5252
3-R-1	GPAT	23.9463	24.0083	3-RN-1	GPAT	24.0583	24.0713	3-RV-1	GPAT	24.3385	24.3508	3-Z-1	GPAT	24.0948	24.0896	3-ZN-1	GPAT	24.3872	23.957
3-R-1	GPAT	24.1279		3-RN-1	GPAT	23.941		3-RV-1	GPAT	24.1973		3-Z-1	GPAT	24.1401		3-ZN-1	GPAT	24.0248
3-R-1	GPAT	24.0392		3-RN-1	GPAT	24.0778		3-RV-1	GPAT	24.3569		3-Z-1	GPAT	24.0871		3-ZN-1	GPAT	23.7419
3-R-2	GPAT	24.3514	24.329	3-RN-2	GPAT	23.9187	23.7437	3-RV-2	GPAT	24.361	24.3227	3-Z-2	GPAT	24.3555	24.2862	3-ZN-2	GPAT	24.1416	24.111
3-R-2	GPAT	24.4619		3-RN-2	GPAT	23.8543		3-RV-2	GPAT	24.1971		3-Z-2	GPAT	24.109		3-ZN-2	GPAT	24.6295
3-R-2	GPAT	24.3179		3-RN-2	GPAT	23.6562		3-RV-2	GPAT	24.3035		3-Z-2	GPAT	24.2516		3-ZN-2	GPAT	24.0957
3-R-3	GPAT	24.4682	24.1861	3-RN-3	GPAT	24.0627	24.0052	3-RV-3	GPAT	24.2743	24.2515	3-Z-3	GPAT	24.1111	24.1105	3-ZN-3	GPAT	24.4453	24.1791
3-R-3	GPAT	23.6819		3-RN-3	GPAT	24.1643		3-RV-3	GPAT	24.1284		3-Z-3	GPAT	23.996		3-ZN-3	GPAT	24.3353
3-R-3	GPAT	24.045		3-RN-3	GPAT	23.9764		3-RV-3	GPAT	24.2401		3-Z-3	GPAT	24.1102		3-ZN-3	GPAT	24.046
3-R-4	GPAT	24.6089	24.297	3-RN-4	GPAT	24.0351	24.1818	3-RV-4	GPAT	24.1448	24.1545	3-Z-4	GPAT	24.1402	24.1616	3-ZN-4	GPAT	24.1814	23.9945
3-R-4	GPAT	24.231		3-RN-4	GPAT	24.0254		3-RV-4	GPAT	24.2478		3-Z-4	GPAT	24.1937		3-ZN-4	GPAT	24.0254
3-R-4	GPAT	24.141		3-RN-4	GPAT	24.2551		3-RV-4	GPAT	24.1593		3-Z-4	GPAT	24.1723		3-ZN-4	GPAT	23.901
3-R-1	HSP70	22.9175	22.9009	3-RN-1	HSP70	23.1347	23.334	3-RV-1	HSP70	23.709	23.6142	3-Z-1	HSP70	22.8122	22.7379	3-ZN-1	HSP70	22.2438	22.395
3-R-1	HSP70	22.953		3-RN-1	HSP70	23.311		3-RV-1	HSP70	23.4538		3-Z-1	HSP70	22.5305		3-ZN-1	HSP70	23.6809
3-R-1	HSP70	22.8927		3-RN-1	HSP70	23.4336		3-RV-1	HSP70	23.5669		3-Z-1	HSP70	22.7007		3-ZN-1	HSP70	22.4706
3-R-2	HSP70	23.0927	22.9659	3-RN-2	HSP70	21.9852	22.0811	3-RV-2	HSP70	23.435	23.2916	3-Z-2	HSP70	23.1152	23.0057	3-ZN-2	HSP70	22.2023	22.0551
3-R-2	HSP70	23.166		3-RN-2	HSP70	22.2406		3-RV-2	HSP70	23.4359		3-Z-2	HSP70	22.9535		3-ZN-2	HSP70	22.157
3-R-2	HSP70	22.9025		3-RN-2	HSP70	22.129		3-RV-2	HSP70	23.22		3-Z-2	HSP70	22.951		3-ZN-2	HSP70	21.9814
3-R-3	HSP70	23.4737	23.5672	3-RN-3	HSP70	23.0856	23.1785	3-RV-3	HSP70	23.1349	23.0366	3-Z-3	HSP70	22.6874	22.5637	3-ZN-3	HSP70	21.7129	21.9537
3-R-3	HSP70	23.311		3-RN-3	HSP70	23.1693		3-RV-3	HSP70	22.7644		3-Z-3	HSP70	22.6287		3-ZN-3	HSP70	21.9725
3-R-3	HSP70	23.614		3-RN-3	HSP70	23.2249		3-RV-3	HSP70	22.9875		3-Z-3	HSP70	22.5019		3-ZN-3	HSP70	22.074
3-R-4	HSP70	23.4953	23.8564	3-RN-4	HSP70	22.4934	22.614	3-RV-4	HSP70	23.494	23.4606	3-Z-4	HSP70	22.6938	22.7344	3-ZN-4	HSP70	22.2265	22.2443
3-R-4	HSP70	23.5305		3-RN-4	HSP70	22.4066		3-RV-4	HSP70	23.5376		3-Z-4	HSP70	22.9638		3-ZN-4	HSP70	22.0719
3-R-4	HSP70	24.0369		3-RN-4	HSP70	22.6743		3-RV-4	HSP70	23.4439		3-Z-4	HSP70	22.7546		3-ZN-4	HSP70	22.2531
3-R-1	HMGR	22.4538	22.549	3-RN-1	HMGR	22.9462	22.9639	3-RV-1	HMGR	23.7392	23.5458	3-Z-1	HMGR	22.9313	22.9194	3-ZN-1	HMGR	21.845	22.061
3-R-1	HMGR	22.4865		3-RN-1	HMGR	22.5826		3-RV-1	HMGR	23.6153		3-Z-1	HMGR	22.8975		3-ZN-1	HMGR	23.7891
3-R-1	HMGR	22.5966		3-RN-1	HMGR	22.9727		3-RV-1	HMGR	23.4491		3-Z-1	HMGR	22.9134		3-ZN-1	HMGR	22.169
3-R-2	HMGR	22.7584	22.8947	3-RN-2	HMGR	22.1794	22.0678	3-RV-2	HMGR	22.6662	22.7165	3-Z-2	HMGR	22.719	22.7271	3-ZN-2	HMGR	22.5748	22.8342
3-R-2	HMGR	22.9033		3-RN-2	HMGR	21.8942		3-RV-2	HMGR	22.7362		3-Z-2	HMGR	22.7238		3-ZN-2	HMGR	22.7773
3-R-2	HMGR	22.9628		3-RN-2	HMGR	22.012		3-RV-2	HMGR	22.7416		3-Z-2	HMGR	22.7311		3-ZN-2	HMGR	22.9638
3-R-3	HMGR	22.8206	23.4749	3-RN-3	HMGR	23.0163	23.1635	3-RV-3	HMGR	22.7535	22.7051	3-Z-3	HMGR	22.703	22.6502	3-ZN-3	HMGR	22.7828	22.8393
3-R-3	HMGR	22.9854		3-RN-3	HMGR	23.1628		3-RV-3	HMGR	22.6767		3-Z-3	HMGR	22.7967		3-ZN-3	HMGR	22.7095
3-R-3	HMGR	23.802		3-RN-3	HMGR	23.2372		3-RV-3	HMGR	22.6809		3-Z-3	HMGR	22.6238		3-ZN-3	HMGR	22.8675
3-R-4	HMGR	23.2761	23.7835	3-RN-4	HMGR	22.247	22.6053	3-RV-4	HMGR	22.9174	22.9523	3-Z-4	HMGR	22.9505	22.831	3-ZN-4	HMGR	22.8069	22.9946
3-R-4	HMGR	23.7738		3-RN-4	HMGR	22.7225		3-RV-4	HMGR	23.0866		3-Z-4	HMGR	22.8682		3-ZN-4	HMGR	23.2197
3-R-4	HMGR	24.0372		3-RN-4	HMGR	22.7845		3-RV-4	HMGR	22.9698		3-Z-4	HMGR	22.7712		3-ZN-4	HMGR	23.0884
1-R-1	GAPDH	16.2705	16.3777	1-RN-1	GAPDH	17.2131	16.5305	1-RV-1	GAPDH	15.7954	15.3293	1-z-1	GAPDH	16.3579	16.3609	1-zn-1	GAPDH	15.9756	15.5581
1-R-1	GAPDH	16.2705		1-RN-1	GAPDH	15.2796		1-RV-1	GAPDH	15.9114		1-z-1	GAPDH	16.3771		1-zn-1	GAPDH	15.0134
1-R-1	GAPDH	16.4313		1-RN-1	GAPDH	16.1891		1-RV-1	GAPDH	15.0962		1-z-1	GAPDH	16.3625		1-zn-1	GAPDH	15.3494
1-R-2	GAPDH	19.5014	19.7861	1-RN-2	GAPDH	16.9093	16.7915	1-RV-2	GAPDH	16.8417	16.6371	1-z-2	GAPDH	17.5393	17.063	1-zn-2	GAPDH	16.6091	16.4907
1-R-2	GAPDH	19.9626		1-RN-2	GAPDH	16.9093		1-RV-2	GAPDH	16.9392		1-z-2	GAPDH	16.9477		1-zn-2	GAPDH	16.9052
1-R-2	GAPDH	19.9284		1-RN-2	GAPDH	16.7327		1-RV-2	GAPDH	16.5348		1-z-2	GAPDH	16.8249		1-zn-2	GAPDH	16.4315
1-R-3	GAPDH	14.8536	14.8536	1-RN-3	GAPDH	16.9175	16.691	1-RV-3	GAPDH	17.3936	17.6528	1-z-3	GAPDH	17.2305	17.2552	1-zn-3	GAPDH	16.8466	16.8021
1-R-3	GAPDH	14.5834		1-RN-3	GAPDH	16.0903		1-RV-3	GAPDH	17.6766		1-z-3	GAPDH	16.7477		1-zn-3	GAPDH	16.3463
1-R-3	GAPDH	14.8536		1-RN-3	GAPDH	16.5777		1-RV-3	GAPDH	17.7824		1-z-3	GAPDH	17.2676		1-zn-3	GAPDH	16.7798
1-R-4	GAPDH	15.2692	15.751	1-RN-4	GAPDH	16.8249	16.7946	1-RV-4	GAPDH	17.9586	17.5416	1-z-4	GAPDH	16.9309	17.183	1-zn-4	GAPDH	16.076	16.122
1-R-4	GAPDH	15.555		1-RN-4	GAPDH	16.0327		1-RV-4	GAPDH	18.0031		1-z-4	GAPDH	16.4352		1-zn-4	GAPDH	16.4984
1-R-4	GAPDH	15.9919		1-RN-4	GAPDH	16.7795		1-RV-4	GAPDH	17.333		1-z-4	GAPDH	17.3091		1-zn-4	GAPDH	16.1451
1-R-1	FAS	27.1416	27.3569	1-RN-1	FAS	27.4909	28.3279	1-RV-1	FAS	26.5842	27.452	1-z-1	FAS	27.5392	27.6506	1-zn-1	FAS	27.3253	28.4158
1-R-1	FAS	27.8321		1-RN-1	FAS	27.3442		1-RV-1	FAS	26.9365		1-z-1	FAS	27.7263		1-zn-1	FAS	26.6408
1-R-1	FAS	27.4645		1-RN-1	FAS	28.7465		1-RV-1	FAS	27.8859		1-z-1	FAS	27.7064		1-zn-1	FAS	28.961
1-R-2	FAS	32.5737	32.8271	1-RN-2	FAS	29.1588	29.4828	1-RV-2	FAS	29.1114	28.4158	1-z-2	FAS	30.6736	29.8084	1-zn-2	FAS	29.7798	29.4618
1-R-2	FAS	32.1921		1-RN-2	FAS	30.2599		1-RV-2	FAS	29.9668		1-z-2	FAS	30.7319		1-zn-2	FAS	29.6494
1-R-2	FAS	32.9537		1-RN-2	FAS	29.6447		1-RV-2	FAS	28.068		1-z-2	FAS	29.3758		1-zn-2	FAS	29.3028
1-R-3	FAS	26.9798	27.7525	1-RN-3	FAS	28.2454	28.372	1-RV-3	FAS	27.1875	27.064	1-z-3	FAS	28.5848	28.1971	1-zn-3	FAS	28.817	29.491
1-R-3	FAS	28.3042		1-RN-3	FAS	28.3717		1-RV-3	FAS	27.517		1-z-3	FAS	28.6675		1-zn-3	FAS	29.6016
1-R-3	FAS	28.1388		1-RN-3	FAS	28.4353		1-RV-3	FAS	27.0023		1-z-3	FAS	28.0032		1-zn-3	FAS	29.828
1-R-4	FAS	27.6492	28.0906	1-RN-4	FAS	27.9708	28.6904	1-RV-4	FAS	28.2253	27.6367	1-z-4	FAS	28.2391	28.4537	1-zn-4	FAS	29.1405	28.6129
1-R-4	FAS	28.0197		1-RN-4	FAS	28.0069		1-RV-4	FAS	27.1522		1-z-4	FAS	27.8833		1-zn-4	FAS	29.9715
1-R-4	FAS	28.3112		1-RN-4	FAS	29.0501		1-RV-4	FAS	27.3424		1-z-4	FAS	28.5609		1-zn-4	FAS	28.3492
1-R-1	CPT1	27.2045	26.5525	1-RN-1	CPT1	27.8214	27.4828	1-RV-1	CPT1	27.4994	27.5638	1-z-1	CPT1	25.2396	25.6304	1-zn-1	CPT1	25.5554	25.6826
1-R-1	CPT1	26.7011		1-RN-1	CPT1	27.324		1-RV-1	CPT1	27.3752		1-z-1	CPT1	24.928		1-zn-1	CPT1	26.3724
1-R-1	CPT1	26.2265		1-RN-1	CPT1	27.3135		1-RV-1	CPT1	27.596		1-z-1	CPT1	25.8258		1-zn-1	CPT1	25.7462
1-R-2	CPT1	32.8411	31.6678	1-RN-2	CPT1	30.0051	29.0208	1-RV-2	CPT1	27.3317	27.4852	1-z-2	CPT1	27.668	28.1514	1-zn-2	CPT1	27.138	27.324
1-R-2	CPT1	31.8082		1-RN-2	CPT1	28.6974		1-RV-2	CPT1	28.4607		1-z-2	CPT1	28.3378		1-zn-2	CPT1	25.4481
1-R-2	CPT1	31.0811		1-RN-2	CPT1	28.5287		1-RV-2	CPT1	27.5619		1-z-2	CPT1	28.3931		1-zn-2	CPT1	27.4171
1-R-3	CPT1	26.5239	25.79	1-RN-3	CPT1	28.6955	29.3285	1-RV-3	CPT1	26.2267	26.5106	1-z-3	CPT1	26.4279	26.4303	1-zn-3	CPT1	27.0555	26.759
1-R-3	CPT1	25.9695		1-RN-3	CPT1	29.5361		1-RV-3	CPT1	26.6821		1-z-3	CPT1	25.6399		1-zn-3	CPT1	27.194
1-R-3	CPT1	25.423		1-RN-3	CPT1	29.645		1-RV-3	CPT1	26.6525		1-z-3	CPT1	26.4315		1-zn-3	CPT1	26.6108
1-R-4	CPT1	25.9891	25.8785	1-RN-4	CPT1	24.9005	26.0388	1-RV-4	CPT1	24.1776	24.1776	1-z-4	CPT1	25.2514	24.8576	1-zn-4	CPT1	25.5554	26.199
1-R-4	CPT1	25.9221		1-RN-4	CPT1	25.5793		1-RV-4	CPT1			1-z-4	CPT1	25.7823		1-zn-4	CPT1	26.4526
1-R-4	CPT1	25.8232		1-RN-4	CPT1	26.608		1-RV-4	CPT1			1-z-4	CPT1	24.6608		1-zn-4	CPT1	26.5207
1-R-1	AKT1	23.7701	23.8426	1-RN-1	AKT1	23.8034	23.7236	1-RV-1	AKT1	24.7457	25.1204	1-z-1	AKT1	23.7202	23.7111	1-zn-1	AKT1	24.0251	24.5917
1-R-1	AKT1	24.7162		1-RN-1	AKT1	23.4992		1-RV-1	AKT1	22.972		1-z-1	AKT1	23.9411		1-zn-1	AKT1	23.5908
1-R-1	AKT1	23.8788		1-RN-1	AKT1	23.6837		1-RV-1	AKT1	25.3077		1-z-1	AKT1	23.7065		1-zn-1	AKT1	24.8749
1-R-2	AKT1	25.7932	25.9231	1-RN-2	AKT1	24.8993	24.7688	1-RV-2	AKT1	24.3657	24.41	1-z-2	AKT1	25.6298	25.5443	1-zn-2	AKT1	23.3581	23.2412
1-R-2	AKT1	26.3031		1-RN-2	AKT1	24.5782		1-RV-2	AKT1	22.4068		1-z-2	AKT1	24.3477		1-zn-2	AKT1	24.385
1-R-2	AKT1	25.988		1-RN-2	AKT1	24.7035		1-RV-2	AKT1	24.4321		1-z-2	AKT1	25.5015		1-zn-2	AKT1	23.1827
1-R-3	AKT1	24.3638	24.0215	1-RN-3	AKT1	25.1671	25.3291	1-RV-3	AKT1	24.0933	24.5905	1-z-3	AKT1	24.4562	24.0018	1-zn-3	AKT1	23.5797	23.7943
1-R-3	AKT1	23.4154		1-RN-3	AKT1	25.2123		1-RV-3	AKT1	23.5958		1-z-3	AKT1	22.7727		1-zn-3	AKT1	23.7333
1-R-3	AKT1	23.8503		1-RN-3	AKT1	25.4101		1-RV-3	AKT1	24.8391		1-z-3	AKT1	23.7745		1-zn-3	AKT1	23.9016
1-R-4	AKT1	23.7755	23.3697	1-RN-4	AKT1	24.6898	24.7123	1-RV-4	AKT1	25.6419	25.0338	1-z-4	AKT1	24.1135	23.799	1-zn-4	AKT1	23.2831	23.1756
1-R-4	AKT1	23.6445		1-RN-4	AKT1	24.8358		1-RV-4	AKT1	24.4904		1-z-4	AKT1	24.3267		1-zn-4	AKT1	22.5832
1-R-4	AKT1	23.1668		1-RN-4	AKT1	24.7235		1-RV-4	AKT1	24.7298		1-z-4	AKT1	23.6417		1-zn-4	AKT1	23.1219
1-R-1	mTOR	25.1504	24.5878	1-RN-1	mTOR	23.4397	24.5383	1-RV-1	MTOR	24.4405	24.8104	1-z-1	mTOR	23.9907	23.9825	1-zn-1	mTOR	22.6514	22.5861
1-R-1	mTOR	24.426		1-RN-1	mTOR	25.3348		1-RV-1	MTOR	25.3374		1-z-1	mTOR	24.192		1-zn-1	mTOR	24.3692
1-R-1	mTOR	24.3065		1-RN-1	mTOR	25.0876		1-RV-1	MTOR	24.9954		1-z-1	mTOR	23.9784		1-zn-1	mTOR	22.5535
1-R-2	mTOR	28.1973	27.1599	1-RN-2	mTOR	25.9594	25.4999	1-RV-2	MTOR	25.2369	23.842	1-z-2	mTOR	25.5288	25.7765	1-zn-2	mTOR	24.7061	24.9268
1-R-2	mTOR	27.3898		1-RN-2	mTOR	25.3433		1-RV-2	MTOR	22.8897		1-z-2	mTOR	26.1246		1-zn-2	mTOR	24.2573
1-R-2	mTOR	26.6413		1-RN-2	mTOR	25.2701		1-RV-2	MTOR	23.1446		1-z-2	mTOR	25.9003		1-zn-2	mTOR	25.0372
1-R-3	mTOR	24.2743	24.5106	1-RN-3	mTOR	24.7524	24.7746	1-RV-3	MTOR	24.0277	24.817	1-z-3	mTOR	23.8762	24.5459	1-zn-3	mTOR	24.0677	24.4587
1-R-3	mTOR	23.929		1-RN-3	mTOR	25.1302		1-RV-3	MTOR	24.0741		1-z-3	mTOR	24.1395		1-zn-3	mTOR	25.2156
1-R-3	mTOR	24.6287		1-RN-3	mTOR	24.7858		1-RV-3	MTOR	25.2117		1-z-3	mTOR	24.8808		1-zn-3	mTOR	24.6543
1-R-4	mTOR	24.0132	24.2012	1-RN-4	mTOR	22.9541	23.6127	1-RV-4	MTOR	24.0163	22.6321	1-z-4	mTOR	24.2975	24.3023	1-zn-4	mTOR	24.2003	24.451
1-R-4	mTOR	24.0906		1-RN-4	mTOR	24.7457		1-RV-4	MTOR	23.2799		1-z-4	mTOR	22.4517		1-zn-4	mTOR	23.9656
1-R-4	mTOR	24.2951		1-RN-4	mTOR	23.942		1-RV-4	MTOR	21.94		1-z-4	mTOR	24.3047		1-zn-4	mTOR	24.5763
2-R-1	GAPDH	20.7852	19.8004	2-RN-1	GAPDH	18.7078	18.6364	2-RV-1	GAPDH	20.2964	19.9746	2-z-1	GAPDH	20.0377	19.6792	2-ZN-1	GAPDH	20.3599	19.9432
2-R-1	GAPDH	19.2605		2-RN-1	GAPDH	18.1335		2-RV-1	GAPDH	19.9356		2-z-1	GAPDH	19.1535		2-ZN-1	GAPDH	19.7396
2-R-1	GAPDH	19.308		2-RN-1	GAPDH	18.6007		2-RV-1	GAPDH	19.8137		2-z-1	GAPDH	19.5		2-ZN-1	GAPDH	19.7349
2-R-2	GAPDH	18.6032	19.3439	2-RN-2	GAPDH	18.1293	18.8195	2-RV-2	GAPDH	19.3028	19.4842	2-z-2	GAPDH	20.1735	20.1227	2-ZN-2	GAPDH	19.9731	20.0758
2-R-2	GAPDH	19.1933		2-RN-2	GAPDH	18.4641		2-RV-2	GAPDH	18.8333		2-z-2	GAPDH	19.1733		2-ZN-2	GAPDH	19.8621
2-R-2	GAPDH	19.7143		2-RN-2	GAPDH	19.1646		2-RV-2	GAPDH	19.5749		2-z-2	GAPDH	20.0973		2-ZN-2	GAPDH	20.1272
2-R-3	GAPDH	19.493	19.141	2-RN-3	GAPDH	19.3565	18.3175	2-RV-3	GAPDH	19.5227	19.0284	2-z-3	GAPDH	18.968	19.2322	2-ZN-3	GAPDH	20.5117	19.8973
2-R-3	GAPDH	18.3992		2-RN-3	GAPDH	18.4337		2-RV-3	GAPDH	19.4146		2-z-3	GAPDH	19.4145		2-ZN-3	GAPDH	20.1171
2-R-3	GAPDH	18.965		2-RN-3	GAPDH	17.798		2-RV-3	GAPDH	18.7812		2-z-3	GAPDH	19.3643		2-ZN-3	GAPDH	19.59
2-R-4	GAPDH	18.9568	19.4861	2-RN-4	GAPDH	18.7216	18.3231	2-RV-4	GAPDH	19.154	19.2327	2-z-4	GAPDH	19.4667	19.1944	2-ZN-4	GAPDH	19.4415	20.0419
2-R-4	GAPDH	19.5905		2-RN-4	GAPDH	18.6508		2-RV-4	GAPDH	18.9909		2-z-4	GAPDH	19.0721		2-ZN-4	GAPDH	19.8325
2-R-4	GAPDH	19.7507		2-RN-4	GAPDH	18.1238		2-RV-4	GAPDH	19.2721		2-z-4	GAPDH	19.0583		2-ZN-4	GAPDH	20.3421
2-R-1	fas	28.9852	29.3595	2-RN-1	FAS	27.9422	27.9673	2-RV-1	FAS	27.9363	28.3894	2-z-1	FAS	27.2284	27.2602	2-ZN-1	FAS	28.27	28.462
2-R-1	fas	29.1616		2-RN-1	FAS	28.2428		2-RV-1	FAS	28.2584		2-z-1	FAS	27.6985		2-ZN-1	FAS	28.4215
2-R-1	fas	29.5467		2-RN-1	FAS	27.9799		2-RV-1	FAS	28.616		2-z-1	FAS	27.276		2-ZN-1	FAS	28.558
2-R-2	fas	28.73	28.7399	2-RN-2	FAS	28.1125	28.1682	2-RV-2	FAS	28.8095	28.9323	2-z-2	FAS	28.4004	28.6846	2-ZN-2	FAS	28.983	29.0702
2-R-2	fas	29.2708		2-RN-2	FAS	27.8212		2-RV-2	FAS	28.3479		2-z-2	FAS	28.6323		2-ZN-2	FAS	28.8411
2-R-2	fas	28.7449		2-RN-2	FAS	28.1961		2-RV-2	FAS	28.9937		2-z-2	FAS	28.8267		2-ZN-2	FAS	29.1138
2-R-3	fas	28.8287	28.9241	2-RN-3	FAS	27.9993	27.9246	2-RV-3	FAS	28.5533	28.1582	2-z-3	FAS	28.7056	28.6812	2-ZN-3	FAS	29.2545	29.1135
2-R-3	fas	28.7158		2-RN-3	FAS	27.9226		2-RV-3	FAS	28.6248		2-z-3	FAS	29.125		2-ZN-3	FAS	29.3017
2-R-3	fas	28.9718		2-RN-3	FAS	27.8873		2-RV-3	FAS	27.9607		2-z-3	FAS	28.669		2-ZN-3	FAS	29.0429
2-R-4	fas	29.6427	29.46	2-RN-4	FAS	28.0874	28.1458	2-RV-4	FAS	28.6485	28.5684	2-z-4	FAS	27.1554	27.4083	2-ZN-4	FAS	28.6379	28.8601
2-R-4	fas	28.9997		2-RN-4	FAS	27.9845		2-RV-4	FAS	28.6073		2-z-4	FAS	27.5353		2-ZN-4	FAS	28.9653
2-R-4	fas	29.3686		2-RN-4	FAS	28.1749		2-RV-4	FAS	28.5284		2-z-4	FAS	27.5347		2-ZN-4	FAS	28.9712
2-R-1	cpt1	27.6583	27.1275	2-RN-1	CPT1	26.2332	26.3687	2-RV-1	CPT1	27.5792	27.7156	2-z-1	C PT1	26.7726	26.7211	2-ZN-1	CPT1	26.7393	26.8048
2-R-1	cpt1	27.0467		2-RN-1	CPT1	26.2726		2-RV-1	CPT1	27.7513		2-z-1	C PT1	26.6813		2-ZN-1	CPT1	27.0284
2-R-1	cpt1	26.862		2-RN-1	CPT1	26.4365		2-RV-1	CPT1	27.7837		2-z-1	C PT1	26.6953		2-ZN-1	CPT1	26.8375
2-R-2	cpt1	27.8284	27.7641	2-RN-2	CPT1	26.6902	26.7298	2-RV-2	CPT1	27.1676	26.9436	2-z-2	C PT1	27.1178	26.8119	2-ZN-2	CPT1	27.1157	27.1879
2-R-2	cpt1	27.7956		2-RN-2	CPT1	26.7264		2-RV-2	CPT1	26.6657		2-z-2	C PT1	26.41		2-ZN-2	CPT1	27.0279
2-R-2	cpt1	27.732		2-RN-2	CPT1	26.7496		2-RV-2	CPT1	26.8315		2-z-2	C PT1	26.659		2-ZN-2	CPT1	27.2239
2-R-3	cpt1	27.0206	27.0196	2-RN-3	CPT1	26.7034	26.3477	2-RV-3	CPT1	27.1894	27.366	2-z-3	C PT1	25.9439	26.2905	2-ZN-3	CPT1	27.1828	27.3414
2-R-3	cpt1	27.1127		2-RN-3	CPT1	26.324		2-RV-3	CPT1	27.3822		2-z-3	C PT1	26.1445		2-ZN-3	CPT1	27.4016
2-R-3	cpt1	27.0191		2-RN-3	CPT1	26.1699		2-RV-3	CPT1	27.4542		2-z-3	C PT1	26.4638		2-ZN-3	CPT1	27.4208
2-R-4	cpt1	27.5166	27.6484	2-RN-4	CPT1	27.2674	27.281	2-RV-4	CPT1	26.7705	26.84	2-z-4	C PT1	27.7581	27.89	2-ZN-4	CPT1	26.7686	27.1335
2-R-4	cpt1	27.7508		2-RN-4	CPT1	27.3634		2-RV-4	CPT1	27.021		2-z-4	C PT1	27.5619		2-ZN-4	CPT1	27.0353
2-R-4	cpt1	27.7144		2-RN-4	CPT1	27.2878		2-RV-4	CPT1	26.8748		2-z-4	C PT1	27.9559		2-ZN-4	CPT1	27.316
2-R-1	HSP90	19.154	19.1284	2-RN-1	HSP90	17.7757	17.758	2-RV-1	HSP90	18.9853	19.0448	2-z-1	HSP90	18.4984	18.3726	2-ZN-1	HSP90	18.4412	18.2613
2-R-1	HSP90	19.154		2-RN-1	HSP90	17.9862		2-RV-1	HSP90	19.2546		2-z-1	HSP90	18.1378		2-ZN-1	HSP90	18.5353
2-R-1	HSP90	19.1156		2-RN-1	HSP90	17.7492		2-RV-1	HSP90	19.0745		2-z-1	HSP90	18.3096		2-ZN-1	HSP90	18.1713
2-R-2	HSP90	18.6252	18.8066	2-RN-2	HSP90	18.4349	18.5127	2-RV-2	HSP90	18.8749	18.9172	2-z-2	HSP90	18.3271	17.9701	2-ZN-2	HSP90	18.4947	18.6124
2-R-2	HSP90	18.719		2-RN-2	HSP90	18.1558		2-RV-2	HSP90	19.0394		2-z-2	HSP90	17.9632		2-ZN-2	HSP90	18.3905
2-R-2	HSP90	18.8973		2-RN-2	HSP90	18.5516		2-RV-2	HSP90	18.9384		2-z-2	HSP90	17.7915		2-ZN-2	HSP90	18.6712
2-R-3	HSP90	18.4544	18.66	2-RN-3	HSP90	19.3438	18.403	2-RV-3	HSP90	18.7345	18.627	2-z-3	HSP90	17.962	18.0144	2-ZN-3	HSP90	18.2135	18.1876
2-R-3	HSP90	18.6065		2-RN-3	HSP90	17.9549		2-RV-3	HSP90	18.7125		2-z-3	HSP90	18.3046		2-ZN-3	HSP90	18.529
2-R-3	HSP90	18.7628		2-RN-3	HSP90	17.9326		2-RV-3	HSP90	18.5733		2-z-3	HSP90	18.0406		2-ZN-3	HSP90	18.1747
2-R-4	HSP90	18.6639	18.3952	2-RN-4	HSP90	18.8571	18.1741	2-RV-4	HSP90	18.9951	18.9133	2-z-4	HSP90	18.2517	17.9787	2-ZN-4	HSP90	18.569	18.3724
2-R-4	HSP90	19.0889		2-RN-4	HSP90	18.4286		2-RV-4	HSP90	19.0015		2-z-4	HSP90	17.9243		2-ZN-4	HSP90	18.327
2-R-4	HSP90	18.2608		2-RN-4	HSP90	17.8326		2-RV-4	HSP90	18.8724		2-z-4	HSP90	17.8422		2-ZN-4	HSP90	18.2742
2-R-1	AKT1	25.5746	25.5635	2-RN-1	AKT1	24.7787	24.778	2-RV-1	AKT1	25.9655	25.9964	2-z-1	AKT1	25.2835	25.3774	2-ZN-1	AKT1	25.3443	25.4112
2-R-1	AKT1	26.1263		2-RN-1	AKT1	24.6747		2-RV-1	AKT1	26.3448		2-z-1	AKT1	25.2534		2-ZN-1	AKT1	25.4959
2-R-1	AKT1	25.5579		2-RN-1	AKT1	24.7777		2-RV-1	AKT1	26.0118		2-z-1	AKT1	25.4244		2-ZN-1	AKT1	25.4447
2-R-2	AKT1	25.6154	25.483	2-RN-2	AKT1	25.2064	25.0407	2-RV-2	AKT1	25.3996	25.4917	2-z-2	AKT1	25.0517	25.0534	2-ZN-2	AKT1	26.2554	26.0972
2-R-2	AKT1	25.1581		2-RN-2	AKT1	25.8948		2-RV-2	AKT1	25.4995		2-z-2	AKT1	25.1492		2-ZN-2	AKT1	25.9651
2-R-2	AKT1	25.4167		2-RN-2	AKT1	24.9578		2-RV-2	AKT1	25.5377		2-z-2	AKT1	25.0542		2-ZN-2	AKT1	26.0182
2-R-3	AKT1	25.5825	25.2666	2-RN-3	AKT1	24.8028	24.8436	2-RV-3	AKT1	25.9269	25.7393	2-z-3	AKT1	25.4797	25.2167	2-ZN-3	AKT1	25.2454	25.3982
2-R-3	AKT1	24.87		2-RN-3	AKT1	24.9034		2-RV-3	AKT1	25.8221		2-z-3	AKT1	24.9919		2-ZN-3	AKT1	25.2641
2-R-3	AKT1	25.1087		2-RN-3	AKT1	24.864		2-RV-3	AKT1	25.6454		2-z-3	AKT1	25.0852		2-ZN-3	AKT1	25.4746
2-R-4	AKT1	25.3005	25.2227	2-RN-4	AKT1	25.4889	25.4397	2-RV-4	AKT1	24.8868	25.1753	2-z-4	AKT1	26.5337	25.767	2-ZN-4	AKT1	25.5905	25.6996
2-R-4	AKT1	25.7196		2-RN-4	AKT1	25.4412		2-RV-4	AKT1	25.6882		2-z-4	AKT1	25.5163		2-ZN-4	AKT1	25.9197
2-R-4	AKT1	25.1839		2-RN-4	AKT1	25.4151		2-RV-4	AKT1	25.3195		2-z-4	AKT1	25.3837		2-ZN-4	AKT1	25.7541
3-R-1	GAPDH	17.0923	16.2517	3-RN-1	GAPDH	16.7953	16.6883	3-RV-1	GAPDH	16.7055	15.6621	3-Z-1	GAPDH	16.7632	15.8031	3-ZN-1	GAPDH	14.9844	15.3375
3-R-1	GAPDH	15.8044		3-RN-1	GAPDH	15.756		3-RV-1	GAPDH	15.8541		3-Z-1	GAPDH	15.2929		3-ZN-1	GAPDH	14.9844
3-R-1	GAPDH	15.8315		3-RN-1	GAPDH	16.6348		3-RV-1	GAPDH	15.1405		3-Z-1	GAPDH	15.3231		3-ZN-1	GAPDH	15.5141
3-R-2	GAPDH	17.7577	17.1349	3-RN-2	GAPDH	16.3499	15.9365	3-RV-2	GAPDH	15.9847	15.8483	3-Z-2	GAPDH	16.4275	16.0285	3-ZN-2	GAPDH	16.4941	16.2161
3-R-2	GAPDH	16.0934		3-RN-2	GAPDH	16.1662		3-RV-2	GAPDH	16.3371		3-Z-2	GAPDH	15.7785		3-ZN-2	GAPDH	15.2416
3-R-2	GAPDH	16.8235		3-RN-2	GAPDH	15.7298		3-RV-2	GAPDH	15.7802		3-Z-2	GAPDH	15.8289		3-ZN-2	GAPDH	16.0771
3-R-3	GAPDH	16.5124	16.2753	3-RN-3	GAPDH	16.4894	15.964	3-RV-3	GAPDH	16.1848	15.8855	3-Z-3	GAPDH	16.6429	16.3536	3-ZN-3	GAPDH	16.6641	16.1243
3-R-3	GAPDH	16.3202		3-RN-3	GAPDH	16.3865		3-RV-3	GAPDH	16.1703		3-Z-3	GAPDH	15.6262		3-ZN-3	GAPDH	15.5025
3-R-3	GAPDH	16.1567		3-RN-3	GAPDH	15.7014		3-RV-3	GAPDH	15.7359		3-Z-3	GAPDH	16.2089		3-ZN-3	GAPDH	15.8543
3-R-4	GAPDH	16.7332	16.6377	3-RN-4	GAPDH	15.5644	16.3331	3-RV-4	GAPDH	17.0069	16.2494	3-Z-4	GAPDH	16.1079	16.06	3-ZN-4	GAPDH	16.8355	16.8077
3-R-4	GAPDH	16.5457		3-RN-4	GAPDH	15.3746		3-RV-4	GAPDH	16.0769		3-Z-4	GAPDH	14.5994		3-ZN-4	GAPDH	16.0606
3-R-4	GAPDH	16.59		3-RN-4	GAPDH	16.7174		3-RV-4	GAPDH	15.8707		3-Z-4	GAPDH	16.0361		3-ZN-4	GAPDH	16.7938
3-R-1	FAS	27.0589	27.4091	3-RN-1	FAS	26.1139	27.1825	3-RV-1	FAS	26.8758	26.5934	3-Z-1	FAS	27.9577	27.6341	3-ZN-1	FAS	27.0014	27.121
3-R-1	FAS	26.7966		3-RN-1	FAS	27.7639		3-RV-1	FAS	26.6627		3-Z-1	FAS	27.098		3-ZN-1	FAS	26.0042
3-R-1	FAS	27.5842		3-RN-1	FAS	27.7168		3-RV-1	FAS	26.4522		3-Z-1	FAS	27.4723		3-ZN-1	FAS	27.1807
3-R-2	FAS	27.9157	27.9662	3-RN-2	FAS	27.5618	27.8064	3-RV-2	FAS	27.0354	27.5131	3-Z-2	FAS	27.4723	27.0685	3-ZN-2	FAS	27.9962	26.6859
3-R-2	FAS	27.4119		3-RN-2	FAS	28.4607		3-RV-2	FAS	27.7876		3-Z-2	FAS	27.2373		3-ZN-2	FAS	26.7139
3-R-2	FAS	27.9914		3-RN-2	FAS	27.9287		3-RV-2	FAS	27.7519		3-Z-2	FAS	26.8665		3-ZN-2	FAS	26.0308
3-R-3	FAS	28.4651	28.1269	3-RN-3	FAS	26.894	27.4635	3-RV-3	FAS	28.3934	28.0961	3-Z-3	FAS	26.8722	26.9527	3-ZN-3	FAS	26.3441	26.8327
3-R-3	FAS	27.9307		3-RN-3	FAS	26.8599		3-RV-3	FAS	27.607		3-Z-3	FAS	26.9397		3-ZN-3	FAS	25.9421
3-R-3	FAS	27.9577		3-RN-3	FAS	27.7482		3-RV-3	FAS	27.9475		3-Z-3	FAS	26.993		3-ZN-3	FAS	27.0771
3-R-4	FAS	27.6683	27.7199	3-RN-4	FAS	27.1439	27.1526	3-RV-4	FAS	27.0383	27.0007	3-Z-4	FAS	27.1038	27.0801	3-ZN-4	FAS	26.6621	26.2391
3-R-4	FAS	27.6928		3-RN-4	FAS	26.8264		3-RV-4	FAS	27.1653		3-Z-4	FAS	26.9198		3-ZN-4	FAS	26.7987
3-R-4	FAS	27.7458		3-RN-4	FAS	27.157		3-RV-4	FAS	26.982		3-Z-4	FAS	27.0683		3-ZN-4	FAS	26.0276
3-R-1	CPT1	26.3239	26.212	3-RN-1	CPT1	26.6948	26.3832	3-RV-1	CPTI	26.6769	26.995	3-Z-1	CPT1	25.6399	25.4778	3-ZN-1	CPT1	24.8606	24.9009
3-R-1	CPT1	26.1409		3-RN-1	CPT1	25.5484		3-RV-1	CPTI	26.8692		3-Z-1	CPT1	25.3399		3-ZN-1	CPT1	25.3778
3-R-1	CPT1	26.1561		3-RN-1	CPT1	26.2273		3-RV-1	CPTI	27.1541		3-Z-1	CPT1	25.3968		3-ZN-1	CPT1	24.9211
3-R-2	CPT1	25.0644	25.4308	3-RN-2	CPT1	25.2741	25.3178	3-RV-2	CPTI	26.0977	26.3449	3-Z-2	CPT1	25.3185	24.8767	3-ZN-2	CPT1	25.8765	24.8024
3-R-2	CPT1	24.9237		3-RN-2	CPT1	24.8921		3-RV-2	CPTI	25.4403		3-Z-2	CPT1	24.8763		3-ZN-2	CPT1	24.2172
3-R-2	CPT1	25.6141		3-RN-2	CPT1	25.3396		3-RV-2	CPTI	26.4685		3-Z-2	CPT1	24.6557		3-ZN-2	CPT1	24.2654
3-R-3	CPT1	25.6602	26.2142	3-RN-3	CPT1	25.4876	25.5159	3-RV-3	CPTI	26.8603	27.4182	3-Z-3	CPT1	24.9947	25.5483	3-ZN-3	CPT1	25.0398	25.0924
3-R-3	CPT1	27.2467		3-RN-3	CPT1	25.6003		3-RV-3	CPTI	26.655		3-Z-3	CPT1	25.7785		3-ZN-3	CPT1	24.3934
3-R-3	CPT1	26.4912		3-RN-3	CPT1	25.5301		3-RV-3	CPTI	27.6972		3-Z-3	CPT1	25.8251		3-ZN-3	CPT1	25.1188
3-R-4	CPT1	26.5386	26.1462	3-RN-4	CPT1	25.9062	26.3676	3-RV-4	CPTI	26.9937	27.3223	3-Z-4	CPT1	24.8074	25.0093	3-ZN-4	CPT1	26.5129	26.4404
3-R-4	CPT1	25.1244		3-RN-4	CPT1	26.3684		3-RV-4	CPTI	26.6875		3-Z-4	CPT1	24.8068		3-ZN-4	CPT1	26.8984
3-R-4	CPT1	25.9499		3-RN-4	CPT1	26.5982		3-RV-4	CPTI	27.4866		3-Z-4	CPT1	25.1103		3-ZN-4	CPT1	26.4042
3-R-1	HSP90	16.8015	16.4598	3-RN-1	HSP90	15.9708	15.6756	3-RV-1	HSP90	16.1127	16.2044	3-Z-1	HSP90	16.9457	15.8973	3-ZN-1	HSP90	15.3044	15.6953
3-R-1	HSP90	16.3336		3-RN-1	HSP90	16.4017		3-RV-1	HSP90	15.755		3-Z-1	HSP90	16.1819		3-ZN-1	HSP90	15.85
3-R-1	HSP90	16.2889		3-RN-1	HSP90	15.528		3-RV-1	HSP90	16.2503		3-Z-1	HSP90	15.3731		3-ZN-1	HSP90	15.8908
3-R-2	HSP90	16.792	17.0283	3-RN-2	HSP90	15.1671	15.0488	3-RV-2	HSP90	16.5062	16.1958	3-Z-2	HSP90	15.3133	15.3903	3-ZN-2	HSP90	16.0748	16.6316
3-R-2	HSP90	16.6443		3-RN-2	HSP90	15.2531		3-RV-2	HSP90	16.2481		3-Z-2	HSP90	16.215		3-ZN-2	HSP90	16.748
3-R-2	HSP90	17.1464		3-RN-2	HSP90	14.9897		3-RV-2	HSP90	16.0406		3-Z-2	HSP90	15.4288		3-ZN-2	HSP90	16.9101
3-R-3	HSP90	17.5692	17.1415	3-RN-3	HSP90	15.7612	16.0427	3-RV-3	HSP90	16.304	16.0794	3-Z-3	HSP90	16.5904	16.911	3-ZN-3	HSP90	16.9536	15.678
3-R-3	HSP90	16.7939		3-RN-3	HSP90	15.602		3-RV-3	HSP90	15.7283		3-Z-3	HSP90	16.3283		3-ZN-3	HSP90	16.7212
3-R-3	HSP90	16.9277		3-RN-3	HSP90	16.1835		3-RV-3	HSP90	15.9671		3-Z-3	HSP90	17.0713		3-ZN-3	HSP90	15.0403
3-R-4	HSP90	15.5421	16.7585	3-RN-4	HSP90	15.6531	15.8007	3-RV-4	HSP90	15.9528	16.2071	3-Z-4	HSP90	15.9407	15.5568	3-ZN-4	HSP90	17.277	17.0142
3-R-4	HSP90	16.0805		3-RN-4	HSP90	15.994		3-RV-4	HSP90	15.9895		3-Z-4	HSP90	16.1108		3-ZN-4	HSP90	16.4884
3-R-4	HSP90	17.3667		3-RN-4	HSP90	15.8745		3-RV-4	HSP90	16.3342		3-Z-4	HSP90	15.3649		3-ZN-4	HSP90	16.8828
3-R-1	AKT1	25.1942	25.0824	3-RN-1	AKT1	23.7471	24.2385	3-RV-1	AKT1	24.8455	25.1085	3-Z-1	AKT1	23.9727	24.3033	3-ZN-1	AKT1	24.3949	24.1864
3-R-1	AKT1	25.3867		3-RN-1	AKT1	24.783		3-RV-1	AKT1	25.5677		3-Z-1	AKT1	24.3201		3-ZN-1	AKT1	23.9309
3-R-1	AKT1	25.0264		3-RN-1	AKT1	24.4843		3-RV-1	AKT1	25.2401		3-Z-1	AKT1	24.4685		3-ZN-1	AKT1	24.0821
3-R-2	AKT1	24.5244	23.7908	3-RN-2	AKT1	22.8748	22.9762	3-RV-2	AKT1	24.1598	24.1701	3-Z-2	AKT1	24.457	24.5514	3-ZN-2	AKT1	25.0928	24.5238
3-R-2	AKT1	22.8455		3-RN-2	AKT1	22.967		3-RV-2	AKT1	23.7549		3-Z-2	AKT1	24.571		3-ZN-2	AKT1	24.5721
3-R-2	AKT1	23.4239		3-RN-2	AKT1	23.0269		3-RV-2	AKT1	24.1753		3-Z-2	AKT1	24.5986		3-ZN-2	AKT1	24.2392
3-R-3	AKT1	25.5262	25.0785	3-RN-3	AKT1	24.158	23.9727	3-RV-3	AKT1	24.3523	24.1335	3-Z-3	AKT1	25.0071	24.2497	3-ZN-3	AKT1	24.0129	23.7408
3-R-3	AKT1	24.6783		3-RN-3	AKT1	23.9898		3-RV-3	AKT1	24.4807		3-Z-3	AKT1	25.0517		3-ZN-3	AKT1	23.9791
3-R-3	AKT1	24.8546		3-RN-3	AKT1	23.88		3-RV-3	AKT1	24.0241		3-Z-3	AKT1	23.871		3-ZN-3	AKT1	23.6047
3-R-4	AKT1	24.5083	24.2448	3-RN-4	AKT1	23.9711	24.2932	3-RV-4	AKT1	24.0573	23.8451	3-Z-4	AKT1	24.6568	24.8488	3-ZN-4	AKT1	24.5183	24.585
3-R-4	AKT1	24.4338		3-RN-4	AKT1	24.6838		3-RV-4	AKT1	23.9594		3-Z-4	AKT1	24.0942		3-ZN-4	AKT1	24.5174
3-R-4	AKT1	24.113		3-RN-4	AKT1	24.4542		3-RV-4	AKT1	23.739		3-Z-4	AKT1	24.9448		3-ZN-4	AKT1	24.6183
3-R-1	mTOR	28.0449	27.4478	3-RN-1	mTOR	25.9841	25.7637	3-RV-1	mTOR	26.7035	26.5749	3-Z-1	mTOR	25.9305	26.1094	3-ZN-1	mTOR	25.879	25.7066
3-R-1	mTOR	27.1106		3-RN-1	mTOR	26.5928		3-RV-1	mTOR	26.2971		3-Z-1	mTOR	26.0689		3-ZN-1	mTOR	26.2862
3-R-1	mTOR	27.1492		3-RN-1	mTOR	25.6534		3-RV-1	mTOR	26.5106		3-Z-1	mTOR	26.1989		3-ZN-1	mTOR	25.6204
3-R-2	mTOR	25.1609	25.6654	3-RN-2	mTOR	24.6638	24.9634	3-RV-2	mTOR	25.5485	25.254	3-Z-2	mTOR	26.5781	26.3735	3-ZN-2	mTOR	26.1793	25.7341
3-R-2	mTOR	25.8765		3-RN-2	mTOR	24.8271		3-RV-2	mTOR	24.8849		3-Z-2	mTOR	25.9162		3-ZN-2	mTOR	26.299
3-R-2	mTOR	25.9177		3-RN-2	mTOR	25.1132		3-RV-2	mTOR	25.1067		3-Z-2	mTOR	26.2712		3-ZN-2	mTOR	25.5115
3-R-3	mTOR	26.5094	26.1617	3-RN-3	mTOR	26.5344	26.1041	3-RV-3	mTOR	24.7093	25.0128	3-Z-3	mTOR	26.7188	26.1008	3-ZN-3	mTOR	26.6934	26.6622
3-R-3	mTOR	26.2837		3-RN-3	mTOR	26.6076		3-RV-3	mTOR	25.026		3-Z-3	mTOR	26.5221		3-ZN-3	mTOR	25.3677
3-R-3	mTOR	25.9879		3-RN-3	mTOR	25.8889		3-RV-3	mTOR	25.1646		3-Z-3	mTOR	25.7918		3-ZN-3	mTOR	26.6466
3-R-4	mTOR	25.8694	25.7241	3-RN-4	mTOR	25.2541	25.622	3-RV-4	mTOR	25.9026	27.2618	3-Z-4	mTOR	25.7104	26.606	3-ZN-4	mTOR	26.2468	26.461
3-R-4	mTOR	25.3358		3-RN-4	mTOR	25.6516		3-RV-4	mTOR	25.2134		3-Z-4	mTOR	26.655		3-ZN-4	mTOR	25.849
3-R-4	mTOR	25.6514		3-RN-4	mTOR	25.8059		3-RV-4	mTOR	27.9414		3-Z-4	mTOR	27.0538		3-ZN-4	mTOR	26.5681
1-R-1	GAPDH	15.6712	15.4964	1-RN-1	GAPDH	15.7681	15.6182	1-RV-1	GAPDH	16.2181	15.9738	1-z-1	GAPDH	14.5996	14.5718	1-ZN-1	GAPDH	15.2214	15.3563
1-R-1	GAPDH	15.6103		1-RN-1	GAPDH	15.1697		1-RV-1	GAPDH	15.6801		1-z-1	GAPDH	14.1576		1-ZN-1	GAPDH	15.2536
1-R-1	GAPDH	15.409		1-RN-1	GAPDH	15.5432		1-RV-1	GAPDH	15.8516		1-z-1	GAPDH	14.558		1-ZN-1	GAPDH	15.4238
1-R-2	GAPDH	20.9825	21.2198	1-RN-2	GAPDH	16.512	16.5806	1-RV-2	GAPDH	16.6128	16.6056	1-z-2	GAPDH	17.0254	16.9144	1-ZN-2	GAPDH	15.8466	15.6326
1-R-2	GAPDH	20.9757		1-RN-2	GAPDH	16.3732		1-RV-2	GAPDH	15.7098		1-z-2	GAPDH	16.1754		1-ZN-2	GAPDH	15.486
1-R-2	GAPDH	21.3384		1-RN-2	GAPDH	16.6149		1-RV-2	GAPDH	16.602		1-z-2	GAPDH	16.8589		1-ZN-2	GAPDH	15.5256
1-R-3	GAPDH	15.251	15.5639	1-RN-3	GAPDH	16.1679	16.1266	1-RV-3	GAPDH	16.1118	15.8009	1-z-3	GAPDH	14.8731	14.8293	1-ZN-3	GAPDH	16.4109	16.5459
1-R-3	GAPDH	14.769		1-RN-3	GAPDH	16.2597		1-RV-3	GAPDH	15.734		1-z-3	GAPDH	15.2501		1-ZN-3	GAPDH	15.8831
1-R-3	GAPDH	15.7203		1-RN-3	GAPDH	16.106		1-RV-3	GAPDH	15.6455		1-z-3	GAPDH	14.8074		1-ZN-3	GAPDH	16.6134
1-R-4	GAPDH	15.3763	15.5384	1-RN-4	GAPDH	15.0748	15.175	1-RV-4	GAPDH	14.6904	14.738	1-z-4	GAPDH	14.5111	15.1251	1-ZN-4	GAPDH	16.0832	16.0617
1-R-4	GAPDH	14.7755		1-RN-4	GAPDH	14.8994		1-RV-4	GAPDH	14.4203		1-z-4	GAPDH	14.2907		1-ZN-4	GAPDH	16.2117
1-R-4	GAPDH	15.6195		1-RN-4	GAPDH	15.2252		1-RV-4	GAPDH	14.7618		1-z-4	GAPDH	15.4321		1-ZN-4	GAPDH	16.0509
1-R-1	AgRP	31.322	32.0182	1-RN-1	AgRP	29.252	29.9301	1-RV-1	AgRP	29.665	30.573	1-z-1	AgRP	30.9021	30.6981	1-ZN-1	AgRP	31.3814	31.2283
1-R-1	AgRP	30.8236		1-RN-1	AgRP	31.2237		1-RV-1	AgRP	31.0444		1-z-1	AgRP	29.7758		1-ZN-1	AgRP	31.5882
1-R-1	AgRP	32.3663		1-RN-1	AgRP	30.2692		1-RV-1	AgRP	31.027		1-z-1	AgRP	30.5961		1-ZN-1	AgRP	31.1518
1-R-2	AgRP	30.5792	30.4281	1-RN-2	AgRP	30.0349	30.2516	1-RV-2	AgRP	31.6382	30.4459	1-z-2	AgRP	30.8898	30.9179	1-ZN-2	AgRP	32.3356	31.6062
1-R-2	AgRP	30.5871		1-RN-2	AgRP	30.1353		1-RV-2	AgRP	30.7384		1-z-2	AgRP	31.5852		1-ZN-2	AgRP	32.1154
1-R-2	AgRP	30.3525		1-RN-2	AgRP	30.36		1-RV-2	AgRP	29.8498		1-z-2	AgRP	30.932		1-ZN-2	AgRP	31.2415
1-R-3	AgRP	31.0834	30.6265	1-RN-3	AgRP	30.0813	31.2249	1-RV-3	AgRP	30.7963	31.6532	1-z-3	AgRP	28.1788	27.0491	1-ZN-3	AgRP	32.4393	31.392
1-R-3	AgRP	29.9171		1-RN-3	AgRP	30.9584		1-RV-3	AgRP	31.3995		1-z-3	AgRP	28.6248		1-ZN-3	AgRP	31.6752
1-R-3	AgRP	30.3981		1-RN-3	AgRP	31.7966		1-RV-3	AgRP	32.0816		1-z-3	AgRP	26.4842		1-ZN-3	AgRP	30.8684
1-R-4	AgRP	29.3717	30.197	1-RN-4	AgRP	29.4386	30.3389	1-RV-4	AgRP	31.4366	31.9646	1-z-4	AgRP	32.1185	31.8679	1-ZN-4	AgRP	31.7281	31.2521
1-R-4	AgRP	29.8019		1-RN-4	AgRP	29.9335		1-RV-4	AgRP	32.0214		1-z-4	AgRP	30.5728		1-ZN-4	AgRP	31.2603
1-R-4	AgRP	30.6096		1-RN-4	AgRP	30.7891		1-RV-4	AgRP	32.2287		1-z-4	AgRP	31.7427		1-ZN-4	AgRP	31.0141
1-R-1	POMC	29.6821	30.2855	1-RN-1	POMC	31.7604	31.1393	1-RV-1	POMC	29.4922	29.8452	1-z-1	POMC	29.3244	29.8851	1-ZN-1	POMC	30.3371	30.8581
1-R-1	POMC	31.3404		1-RN-1	POMC	30.3172		1-RV-1	POMC	29.9858		1-z-1	POMC	30.8027		1-ZN-1	POMC	30.9721
1-R-1	POMC	30.5872		1-RN-1	POMC	30.8288		1-RV-1	POMC	30.0217		1-z-1	POMC	30.1654		1-ZN-1	POMC	31.1186
1-R-2	POMC	31.161	31.0667	1-RN-2	POMC	31.1263	30.7369	1-RV-2	POMC	30.9759	30.6197	1-z-2	POMC	29.8402	29.7838	1-ZN-2	POMC	30.1127	29.7833
1-R-2	POMC	30.7752		1-RN-2	POMC	31.284		1-RV-2	POMC	31.1133		1-z-2	POMC	29.1892		1-ZN-2	POMC	29.6875
1-R-2	POMC	31.0196		1-RN-2	POMC	30.5422		1-RV-2	POMC	30.4415		1-z-2	POMC	29.7556		1-ZN-2	POMC	29.6187
1-R-3	POMC	26.7897	26.9256	1-RN-3	POMC	32.7251	31.7722	1-RV-3	POMC	30.3779	30.6034	1-z-3	POMC	22.7982	23.3561	1-ZN-3	POMC	30.6547	30.7342
1-R-3	POMC	26.8208		1-RN-3	POMC	32.0009		1-RV-3	POMC	30.035		1-z-3	POMC	23.0352		1-ZN-3	POMC	31.3001
1-R-3	POMC	26.9935		1-RN-3	POMC	31.2958		1-RV-3	POMC	30.7161		1-z-3	POMC	23.635		1-ZN-3	POMC	30.7739
1-R-4	POMC	30.2862	30.0991	1-RN-4	POMC	30.1791	30.1531	1-RV-4	POMC	30.286	30.4379	1-z-4	POMC	30.32	30.5278	1-ZN-4	POMC	29.9993	29.8012
1-R-4	POMC	30.1888		1-RN-4	POMC	30.4163		1-RV-4	POMC	29.9584		1-z-4	POMC	29.8488		1-ZN-4	POMC	29.5052
1-R-4	POMC	30.0056		1-RN-4	POMC	30.1402		1-RV-4	POMC	30.5139		1-z-4	POMC	30.6316		1-ZN-4	POMC	29.7021
1-R-1	NPY	22.414	22.7922	1-RN-1	NPY	23.706	23.8784	1-RV-1	NPY	18.8045	18.2817	1-z-1	NPY	23.8353	23.9932	1-ZN-1	NPY	24.3024	24.7358
1-R-1	NPY	22.9997		1-RN-1	NPY	23.3788		1-RV-1	NPY	17.6891		1-z-1	NPY	24.074		1-ZN-1	NPY	24.047
1-R-1	NPY	22.9813		1-RN-1	NPY	23.9646		1-RV-1	NPY	18.0203		1-z-1	NPY	24.0722		1-ZN-1	NPY	24.9525
1-R-2	NPY	25.4178	25.5203	1-RN-2	NPY	21.1235	21.435	1-RV-2	NPY	22.0753	21.4962	1-z-2	NPY	22.901	23.5958	1-ZN-2	NPY	23.3339	22.963
1-R-2	NPY	25.6364		1-RN-2	NPY	21.0809		1-RV-2	NPY	20.4238		1-z-2	NPY	23.4637		1-ZN-2	NPY	22.4881
1-R-2	NPY	25.5716		1-RN-2	NPY	21.5907		1-RV-2	NPY	21.2066		1-z-2	NPY	23.9432		1-ZN-2	NPY	22.7775
1-R-3	NPY	23.5176	23.7592	1-RN-3	NPY	24.6229	24.3554	1-RV-3	NPY	21.5733	22.1793	1-z-3	NPY	22.7317	23.1933	1-ZN-3	NPY	24.3892	23.4952
1-R-3	NPY	22.9805		1-RN-3	NPY	24.5986		1-RV-3	NPY	22.7548		1-z-3	NPY	23.1488		1-ZN-3	NPY	24.5167
1-R-3	NPY	23.88		1-RN-3	NPY	24.2217		1-RV-3	NPY	22.4823		1-z-3	NPY	23.4242		1-ZN-3	NPY	23.0482
1-R-4	NPY	24.1239	23.5159	1-RN-4	NPY	23.7836	23.9587	1-RV-4	NPY	23.2033	23.3643	1-z-4	NPY	24.9223	25.0235	1-ZN-4	NPY	22.6713	23.0116
1-R-4	NPY	23.8073		1-RN-4	NPY	23.9108		1-RV-4	NPY	23.1803		1-z-4	NPY	24.9952		1-ZN-4	NPY	22.803
1-R-4	NPY	23.2119		1-RN-4	NPY	24.0462		1-RV-4	NPY	23.4448		1-z-4	NPY	25.0741		1-ZN-4	NPY	23.1817
2-R-1	GAPDH	15.9733	15.5065	2-RN-1	GAPDH	16.0206	15.5975	2-RV-1	GAPDH	15.6008	15.847	2-z-1	GAPDH	14.5252	15.0281	2-ZN-1	GAPDH	15.7821	15.4361
2-R-1	GAPDH	15.748		2-RN-1	GAPDH	15.5537		2-RV-1	GAPDH	15.0374		2-z-1	GAPDH	14.3868		2-ZN-1	GAPDH	15.1695
2-R-1	GAPDH	15.2731		2-RN-1	GAPDH	15.386		2-RV-1	GAPDH	15.9701		2-z-1	GAPDH	15.2796		2-ZN-1	GAPDH	15.263
2-R-2	GAPDH	16.041	15.809	2-RN-2	GAPDH	16.5238	16.0864	2-RV-2	GAPDH	15.2788	14.8103	2-z-2	GAPDH	15.3497	15.3293	2-ZN-2	GAPDH	15.3357	15.7467
2-R-2	GAPDH	15.225		2-RN-2	GAPDH	15.4626		2-RV-2	GAPDH	14.5267		2-z-2	GAPDH	14.7932		2-ZN-2	GAPDH	15.6681
2-R-2	GAPDH	15.693		2-RN-2	GAPDH	15.8678		2-RV-2	GAPDH	14.5761		2-z-2	GAPDH	15.3191		2-ZN-2	GAPDH	15.9521
2-R-3	GAPDH	16.7435	16.1462	2-RN-3	GAPDH	16.0144	16.1297	2-RV-3	GAPDH	15.5287	15.4617	2-z-3	GAPDH	15.7013	15.6711	2-ZN-3	GAPDH	15.5792	15.3117
2-R-3	GAPDH	15.9114		2-RN-3	GAPDH	15.6227		2-RV-3	GAPDH	15.7055		2-z-3	GAPDH	15.3267		2-ZN-3	GAPDH	15.1735
2-R-3	GAPDH	15.8476		2-RN-3	GAPDH	16.1874		2-RV-3	GAPDH	15.4282		2-z-3	GAPDH	15.656		2-ZN-3	GAPDH	15.1779
2-R-4	GAPDH	16.2478	15.8319	2-RN-4	GAPDH	16.5777	16.011	2-RV-4	GAPDH	15.8603	15.7648	2-z-4	GAPDH	14.4208	14.4176	2-ZN-4	GAPDH	15.9836	15.6912
2-R-4	GAPDH	16.2364		2-RN-4	GAPDH	15.8976		2-RV-4	GAPDH	15.4083		2-z-4	GAPDH	14.3489		2-ZN-4	GAPDH	15.2865
2-R-4	GAPDH	15.6239		2-RN-4	GAPDH	15.7276		2-RV-4	GAPDH	15.7171		2-z-4	GAPDH	14.416		2-ZN-4	GAPDH	15.545
2-R-1	AgRP	31.2867	30.6347	2-RN-1	AgRP	31.0773	31.8274	2-RV-1	AgRP	25.8792	26.1201	2-z-1	AgRP	30.3567	30.7645	2-ZN-1	AgRP	30.0935	30.0259
2-R-1	AgRP	30.7916		2-RN-1	AgRP	32.5979		2-RV-1	AgRP	25.9468		2-z-1	AgRP	30.2649		2-ZN-1	AgRP	29.9836
2-R-1	AgRP	30.3087		2-RN-1	AgRP	32.2024		2-RV-1	AgRP	26.2405		2-z-1	AgRP	30.9684		2-ZN-1	AgRP	29.9922
2-R-2	AgRP	30.8803	31.1284	2-RN-2	AgRP	31.1439	30.6575	2-RV-2	AgRP	30.8269	30.953	2-z-2	AgRP	29.2829	29.5289	2-ZN-2	AgRP	31.584	31.8199
2-R-2	AgRP	31.6668		2-RN-2	AgRP	30.2758		2-RV-2	AgRP	29.313		2-z-2	AgRP	29.2684		2-ZN-2	AgRP	31.2781
2-R-2	AgRP	31.2525		2-RN-2	AgRP	30.4143		2-RV-2	AgRP	31.0161		2-z-2	AgRP	29.6518		2-ZN-2	AgRP	31.9378
2-R-3	AgRP	32.2337	30.8806	2-RN-3	AgRP	31.7173	32.1765	2-RV-3	AgRP	26.1282	26.3946	2-z-3	AgRP	30.5986	32.197	2-ZN-3	AgRP	31.4132	31.6035
2-R-3	AgRP	32.9345		2-RN-3	AgRP	31.9636		2-RV-3	AgRP	26.105		2-z-3	AgRP	30.7362		2-ZN-3	AgRP	31.8458
2-R-3	AgRP	30.2041		2-RN-3	AgRP	32.4062		2-RV-3	AgRP	26.5278		2-z-3	AgRP	32.9962		2-ZN-3	AgRP	31.6986
2-R-4	AgRP	31.4472	30.7872	2-RN-4	AgRP	29.3582	29.0998	2-RV-4	AgRP	30.7386	31.0676	2-z-4	AgRP	30.7528	30.8501	2-ZN-4	AgRP	30.2589	30.0141
2-R-4	AgRP	30.8821		2-RN-4	AgRP	29.4153		2-RV-4	AgRP	32.1443		2-z-4	AgRP	30.417		2-ZN-4	AgRP	30.3489
2-R-4	AgRP	30.4571		2-RN-4	AgRP	28.9706		2-RV-4	AgRP	31.2321		2-z-4	AgRP	30.8987		2-ZN-4	AgRP	29.8917
2-R-1	POMC	29.3069	29.1631	2-RN-1	POMC	30.2408	31.1961	2-RV-1	POMC	21.0333	21.5434	2-z-1	POMC	29.4139	29.6353	2-ZN-1	POMC	27.7371	28.0632
2-R-1	POMC	29.132		2-RN-1	POMC	30.4923		2-RV-1	POMC	21.2265		2-z-1	POMC	29.9897		2-ZN-1	POMC	27.3861
2-R-1	POMC	29.0911		2-RN-1	POMC	31.6738		2-RV-1	POMC	21.7984		2-z-1	POMC	29.746		2-ZN-1	POMC	28.2263
2-R-2	POMC	30.347	30.3734	2-RN-2	POMC	28.421	28.9304	2-RV-2	POMC	29.0978	28.9317	2-z-2	POMC	24.3723	24.2479	2-ZN-2	POMC	23.5786	23.4333
2-R-2	POMC	30.3271		2-RN-2	POMC	30.5363		2-RV-2	POMC	29.5126		2-z-2	POMC	23.941		2-ZN-2	POMC	23.3861
2-R-2	POMC	30.3866		2-RN-2	POMC	29.1852		2-RV-2	POMC	28.8487		2-z-2	POMC	24.1858		2-ZN-2	POMC	23.3607
2-R-3	POMC	27.4805	27.4161	2-RN-3	POMC	30.1509	30.7809	2-RV-3	POMC	23.315	22.6547	2-z-3	POMC	30.3896	30.8563	2-ZN-3	POMC	30.4555	30.8582
2-R-3	POMC	27.4255		2-RN-3	POMC	30.7697		2-RV-3	POMC	22.283		2-z-3	POMC	30.1682		2-ZN-3	POMC	30.619
2-R-3	POMC	27.3839		2-RN-3	POMC	31.096		2-RV-3	POMC	22.3246		2-z-3	POMC	31.0897		2-ZN-3	POMC	31.0595
2-R-4	POMC	30.3308	30.2982	2-RN-4	POMC	28.2565	27.3283	2-RV-4	POMC	29.8741	29.685	2-z-4	POMC	29.4557	29.4573	2-ZN-4	POMC	29.0739	29.0026
2-R-4	POMC	29.6632		2-RN-4	POMC	26.4668		2-RV-4	POMC	29.9538		2-z-4	POMC	29.6516		2-ZN-4	POMC	28.9519
2-R-4	POMC	30.2819		2-RN-4	POMC	26.8642		2-RV-4	POMC	29.5905		2-z-4	POMC	29.458		2-ZN-4	POMC	28.9669
2-R-1	NPY	22.6734	22.9175	2-RN-1	NPY	23.7777	23.5898	2-RV-1	NPY	20.2419	20.4043	2-z-1	NPY	21.9807	22.0619	2-ZN-1	NPY	22.552	22.6622
2-R-1	NPY	24.004		2-RN-1	NPY	24.1016		2-RV-1	NPY	20.276		2-z-1	NPY	22.3631		2-ZN-1	NPY	22.2631
2-R-1	NPY	23.0395		2-RN-1	NPY	23.4958		2-RV-1	NPY	20.4855		2-z-1	NPY	22.1025		2-ZN-1	NPY	22.7173
2-R-2	NPY	23.5362	23.608	2-RN-2	NPY	24.8998	25.0045	2-RV-2	NPY	23.3183	23.563	2-z-2	NPY	23.838	23.6629	2-ZN-2	NPY	20.3708	20.5755
2-R-2	NPY	23.5583		2-RN-2	NPY	25.2295		2-RV-2	NPY	23.6722		2-z-2	NPY	24.1912		2-ZN-2	NPY	20.6887
2-R-2	NPY	23.644		2-RN-2	NPY	25.0568		2-RV-2	NPY	23.6853		2-z-2	NPY	23.5754		2-ZN-2	NPY	20.6779
2-R-3	NPY	21.626	21.6975	2-RN-3	NPY	22.3174	23.0194	2-RV-3	NPY	21.3139	20.8191	2-z-3	NPY	25.4286	24.9835	2-ZN-3	NPY	21.4192	21.0338
2-R-3	NPY	21.5591		2-RN-3	NPY	24.0351		2-RV-3	NPY	20.2324		2-z-3	NPY	25.0612		2-ZN-3	NPY	20.5591
2-R-3	NPY	21.7332		2-RN-3	NPY	23.3704		2-RV-3	NPY	20.5717		2-z-3	NPY	24.761		2-ZN-3	NPY	20.8412
2-R-4	NPY	23.2796	23.0903	2-RN-4	NPY	21.1554	21.0685	2-RV-4	NPY	20.8922	21.979	2-z-4	NPY	21.2543	21.1914	2-ZN-4	NPY	23.2395	23.4156
2-R-4	NPY	23.4361		2-RN-4	NPY	20.9846		2-RV-4	NPY	21.1558		2-z-4	NPY	21.274		2-ZN-4	NPY	23.2464
2-R-4	NPY	22.9956		2-RN-4	NPY	21.025		2-RV-4	NPY	22.5223		2-z-4	NPY	21.16		2-ZN-4	NPY	23.5036
3-R-1	GAPDH	15.7999		3-z-1	GAPDH	15.278	15.039	3-RV-1	GAPDH	16.2214	15.9107
3-R-1	GAPDH	15.1083		3-z-1	GAPDH	14.5907		3-RV-1	GAPDH	15.7278
3-R-1	GAPDH	15.0592		3-z-1	GAPDH	14.9195		3-RV-1	GAPDH	15.7553
3-R-2	GAPDH	15.0123		3-z-2	GAPDH	15.056	15.1088	3-RV-2	GAPDH	15.867	15.9209
3-R-2	GAPDH	14.9119		3-z-2	GAPDH	14.4063		3-RV-2	GAPDH	15.5301
3-R-2	GAPDH	15.5203		3-z-2	GAPDH	15.1352		3-RV-2	GAPDH	15.9478
3-R-3	GAPDH	15.2193		3-z-3	GAPDH	15.5429	15.7398	3-RV-3	GAPDH	15.7427	15.4385
3-R-3	GAPDH	15.5381		3-z-3	GAPDH	14.8528		3-RV-3	GAPDH	15.3302
3-R-3	GAPDH	15.4068		3-z-3	GAPDH	15.8382		3-RV-3	GAPDH	15.2864
3-R-4	GAPDH	16.5987		3-z-4	GAPDH	15.6613	15.8743	3-RV-4	GAPDH	15.6516	15.685
3-R-4	GAPDH	16.3466		3-z-4	GAPDH	15.6785		3-RV-4	GAPDH	15.4765
3-R-4	GAPDH	16.8446		3-z-4	GAPDH	15.9808		3-RV-4	GAPDH	15.7017
3-R-1	AgRP	14.7093		3-z-1	AgRP	30.2498	29.761	3-RV-1	AgRP	30.0691	29.8307
3-R-1	AgRP	26.7508		3-z-1	AgRP	28.6881		3-RV-1	AgRP	28.951
3-R-1	AgRP	26.9598		3-z-1	AgRP	29.5167		3-RV-1	AgRP	29.7114
3-R-2	AgRP	31.3178		3-z-2	AgRP	29.3326	29.6626	3-RV-2	AgRP	28.5846	28.7788
3-R-2	AgRP	31.2898		3-z-2	AgRP	29.6027		3-RV-2	AgRP	29.2402
3-R-2	AgRP	30.7683		3-z-2	AgRP	29.8276		3-RV-2	AgRP	28.8758
3-R-3	AgRP	25.4851		3-z-3	AgRP	30.6061	30.0024	3-RV-3	AgRP	32.3291	31.1353
3-R-3	AgRP	25.2312		3-z-3	AgRP	28.7544		3-RV-3	AgRP	30.3525
3-R-3	AgRP	25.368		3-z-3	AgRP	29.7006		3-RV-3	AgRP	30.5385
3-R-4	AgRP	31.9744		3-z-4	AgRP	30.8549	30.1954	3-RV-4	AgRP	33.5257	30.9755
3-R-4	AgRP	32.592		3-z-4	AgRP	29.6714		3-RV-4	AgRP	31.4989
3-R-4	AgRP	31.1911		3-z-4	AgRP	29.8656		3-RV-4	AgRP	29.7005
3-R-1	POMC	22.5083		3-z-1	POMC	31.0531	30.288	3-RV-1	POMC	24.7521	24.8029
3-R-1	POMC	23.606		3-z-1	POMC	30.0591		3-RV-1	POMC	24.8157
3-R-1	POMC	22.535		3-z-1	POMC	29.9054		3-RV-1	POMC	24.8284
3-R-2	POMC	25.9898		3-z-2	POMC	29.6445	29.3956	3-RV-2	POMC	22.9398	23.2107
3-R-2	POMC	25.7901		3-z-2	POMC	30.1214		3-RV-2	POMC	23.0417
3-R-2	POMC	25.4279		3-z-2	POMC	29.2712		3-RV-2	POMC	23.3462
3-R-3	POMC	22.6063		3-z-3	POMC	26.9176	27.3006	3-RV-3	POMC	30.0394	30.7632
3-R-3	POMC	22.5749		3-z-3	POMC	27.801		3-RV-3	POMC	29.8859
3-R-3	POMC	22.3218		3-z-3	POMC	27.4921		3-RV-3	POMC	31.1251
3-R-4	POMC	31.6228		3-z-4	POMC	30.5578	30.4306	3-RV-4	POMC	29.7368	29.3475
3-R-4	POMC	30.2355		3-z-4	POMC	31.3038		3-RV-4	POMC	29.3274
3-R-4	POMC	30.5187		3-z-4	POMC	30.367		3-RV-4	POMC	29.1528
3-R-1	NPY	19.3073		3-z-1	NPY	22.6165	22.293	3-RV-1	NPY	21.0743	21.1494
3-R-1	NPY	19.7344		3-z-1	NPY	22.4233		3-RV-1	NPY	21.2149
3-R-1	NPY	18.6427		3-z-1	NPY	22.1312		3-RV-1	NPY	21.1869
3-R-2	NPY	19.7433		3-z-2	NPY	19.0304	18.7751	3-RV-2	NPY	20.7248	20.9392
3-R-2	NPY	19.6004		3-z-2	NPY	19.4011		3-RV-2	NPY	21.1656
3-R-2	NPY	20.7163		3-z-2	NPY	18.6475		3-RV-2	NPY	21.0463
3-R-3	NPY	20.3386		3-z-3	NPY	20.3407	19.7103	3-RV-3	NPY	22.9873	23.4143
3-R-3	NPY	19.6149		3-z-3	NPY	19.6824		3-RV-3	NPY	22.6651
3-R-3	NPY	19.7771		3-z-3	NPY	19.3952		3-RV-3	NPY	23.6278
3-R-4	NPY	21.8788		3-z-4	NPY	21.6683	22.1191	3-RV-4	NPY	22.1251	21.9061
3-R-4	NPY	22.0391		3-z-4	NPY	20.9015		3-RV-4	NPY	21.6554
3-R-4	NPY	21.3543		3-z-4	NPY	22.3445		3-RV-4	NPY	21.7966
3-Rn-1	GAPDH	16.1184		3-zn-1	GAPDH	14.8981	14.9383
3-Rn-1	GAPDH	15.5943		3-zn-1	GAPDH	15.595
3-Rn-1	GAPDH	14.9552		3-zn-1	GAPDH	14.9584
3-Rn-2	GAPDH	14.7572		3-zn-2	GAPDH	15.959	16.2381
3-Rn-2	GAPDH	14.6837		3-zn-2	GAPDH	15.9657
3-Rn-2	GAPDH	14.9157		3-zn-2	GAPDH	16.3777
3-Rn-3	GAPDH	16.0785		3-zn-3	GAPDH	15.3714	15.6831
3-Rn-3	GAPDH	15.6659		3-zn-3	GAPDH	15.5306
3-Rn-3	GAPDH	16.0859		3-zn-3	GAPDH	15.839
3-Rn-4	GAPDH	15.3861		3-zn-4	GAPDH	14.989	15.4667
3-Rn-4	GAPDH	15.321		3-zn-4	GAPDH	16.2982
3-Rn-4	GAPDH	14.7		3-zn-4	GAPDH	15.7055
3-Rn-1	AgRP	30.9963		3-zn-1	AgRP	30.003	30.5998
3-Rn-1	AgRP	30.4516		3-zn-1	AgRP	28.926
3-Rn-1	AgRP	31.719		3-zn-1	AgRP	30.8982
3-Rn-2	AgRP	32.175		3-zn-2	AgRP	30.8399	31.2781
3-Rn-2	AgRP	31.8525		3-zn-2	AgRP	29.7418
3-Rn-2	AgRP	33.4013		3-zn-2	AgRP	31.4972
3-Rn-3	AgRP	29.1677		3-zn-3	AgRP	30.1803	30.8608
3-Rn-3	AgRP	31.6372		3-zn-3	AgRP	29.8011
3-Rn-3	AgRP	31.4375		3-zn-3	AgRP	31.201
3-Rn-4	AgRP	31.9364		3-zn-4	AgRP	26.1815	26.5991
3-Rn-4	AgRP	31.3621		3-zn-4	AgRP	26.9987
3-Rn-4	AgRP	33.2742		3-zn-4	AgRP	26.8079
3-Rn-1	POMC	30.5603		3-zn-1	POMC	31.1402	31.124
3-Rn-1	POMC	29.9754		3-zn-1	POMC	30.7002
3-Rn-1	POMC	30.4044		3-zn-1	POMC	31.1159
3-Rn-2	POMC	31.4411		3-zn-2	POMC	28.1305	28.6227
3-Rn-2	POMC	32.0308		3-zn-2	POMC	29.2647
3-Rn-2	POMC	31.2579		3-zn-2	POMC	28.8688
3-Rn-3	POMC	29.4097		3-zn-3	POMC	29.6419	30.1531
3-Rn-3	POMC	30.4565		3-zn-3	POMC	30.1463
3-Rn-3	POMC	30.1922		3-zn-3	POMC	30.4087
3-Rn-4	POMC	31.6014		3-zn-4	POMC	20.8658	22.0006
3-Rn-4	POMC	31.7895		3-zn-4	POMC	22.3701
3-Rn-4	POMC	31.0079		3-zn-4	POMC	22.568
3-Rn-1	NPY	23.6716		3-zn-1	NPY	24.3443	24.5953
3-Rn-1	NPY	22.6202		3-zn-1	NPY	23.498
3-Rn-1	NPY	22.7894		3-zn-1	NPY	24.7208
3-Rn-2	NPY	23.7574		3-zn-2	NPY	20.8758	20.3744
3-Rn-2	NPY	23.5293		3-zn-2	NPY	20.5107
3-Rn-2	NPY	23.5695		3-zn-2	NPY	20.1238
3-Rn-3	NPY	21.6685		3-zn-3	NPY	22.1031	21.5212
3-Rn-3	NPY	20.4896		3-zn-3	NPY	21.7031
3-Rn-3	NPY	21.1835		3-zn-3	NPY	21.2303
3-Rn-4	NPY	23.131		3-zn-4	NPY	20.4535	19.4023
3-Rn-4	NPY	23.7878		3-zn-4	NPY	20.1062
3-Rn-4	NPY	23.913		3-zn-4	NPY	18.8766
